# Supplementary material for: Genome-Wide Identification of Long Non-coding RNAs in the Gravid Ectoparasite Varroa destructor
Source: Front Genet. 2020 Oct 16;11:575680. doi: 10.3389/fgene.2020.575680 (PMC7596327; doi:10.3389/fgene.2020.575680)
Supplement: Supplementary Figure 1 — The dorsal (A) and post-abdomen (B) appearances of the gravid adult female Varroa destructor we collected. [file Data_Sheet_1.zip]

Archive with 2 entries (2 files):
- Supplementary Tables & Figures.PDF
- Table S2-S5.XLSX
