# Supplementary material for: Genome-Wide Identification of Long Non-coding RNAs in the Gravid Ectoparasite Varroa destructor
Source: Front Genet. 2020 Oct 16;11:575680. doi: 10.3389/fgene.2020.575680 (PMC7596327; doi:10.3389/fgene.2020.575680)
Supplement: Supplementary Figure 1 — The dorsal (A) and post-abdomen (B) appearances of the gravid adult female Varroa destructor we collected. [file Data_Sheet_1.zip › Table S2-S5.XLSX]

## Sheet: Table S2
Table S2. Information of all the transcripts.
Transcript ID	Gene ID	Gene name	Status	Chromosome	Start	End	Strand	Exon number	Length (nt)	ORF (nt)
XM_022797952.1	111247255	LOC111247255	Annotated mRNA	NW_019211454.1	39633143	39635701	-	5	1517	381
XM_022799094.1	111247769	LOC111247769	Annotated mRNA	NW_019211456.1	26421035	26426532	-	5	949	180
XM_022813065.1	111253538	LOC111253538	Annotated mRNA	NW_019211459.1	32182506	32216102	-	10	4521	474
XM_022814065.1	111253887	LOC111253887	Annotated mRNA	NW_019211460.1	11572928	11600972	-	9	6376	438
XM_022794900.1	111245906	LOC111245906	Annotated mRNA	NW_019211455.1	1713588	1721446	+	8	4753	742
XM_022816468.1	111254961	LOC111254961	Annotated mRNA	NW_019211460.1	7310747	7318200	-	12	2750	567
XM_022797968.1	111247264	LOC111247264	Annotated mRNA	NW_019211456.1	20274271	20285266	-	11	4434	474
XM_022814733.1	111254165	LOC111254165	Annotated mRNA	NW_019211460.1	31297838	31302802	+	7	1361	387
XM_022791488.1	111244409	LOC111244409	Annotated mRNA	NW_019211455.1	10623312	10643216	+	11	5015	729
XM_022800727.1	111248411	LOC111248411	Annotated mRNA	NW_019211456.1	35760873	35775347	-	11	3756	722
XM_022813079.1	111253540	LOC111253540	Annotated mRNA	NW_019211459.1	17044226	17051183	+	2	1342	255
XM_022815726.1	111254655	LOC111254655	Annotated mRNA	NW_019211460.1	1895159	1912087	+	11	2462	425
XM_022814492.1	111253991	LOC111253991	Annotated mRNA	NW_019211454.1	6212368	6322666	-	30	11358	2087
XM_022806944.1	111250935	LOC111250935	Annotated mRNA	NW_019211458.1	40829805	40912125	+	11	3470	414
XM_022795878.1	111246384	LOC111246384	Annotated mRNA	NW_019211456.1	45403025	45430199	-	6	7060	1015
XM_022817421.1	111255447	LOC111255447	Annotated mRNA	NW_019211454.1	69617405	69621180	+	6	1283	234
XM_022790532.1	111244017	LOC111244017	Annotated mRNA	NW_019211455.1	11355315	11534628	-	9	6963	576
XM_022799884.1	111248104	LOC111248104	Annotated mRNA	NW_019211454.1	14862881	14870003	-	6	3456	373
XM_022796332.1	111246553	LOC111246553	Annotated mRNA	NW_019211456.1	27241924	27251237	+	9	4342	418
XM_022792288.1	111244823	LOC111244823	Annotated mRNA	NW_019211455.1	59828961	59855994	-	12	3377	559
XM_022800546.1	111248353	LOC111248353	Annotated mRNA	NW_019211456.1	29846635	29858797	-	12	2597	486
XM_022787749.1	111242855	LOC111242855	Annotated mRNA	NW_019211454.1	50191478	50252096	+	10	8692	422
XM_022801883.1	111248862	LOC111248862	Annotated mRNA	NW_019211457.1	48538196	48542378	+	4	2002	202
XM_022814071.1	111253889	LOC111253889	Annotated mRNA	NW_019211460.1	11655834	11662752	-	11	2677	387
XM_022806972.1	111250947	LOC111250947	Annotated mRNA	NW_019211458.1	37182848	37221224	-	6	2828	359
XM_022809834.1	111252272	LOC111252272	Annotated mRNA	NW_019211459.1	23867068	23872017	+	10	1500	457
XM_022797843.1	111247192	LOC111247192	Annotated mRNA	NW_019211456.1	27065776	27069255	-	1	3480	997
XM_022808683.1	111251749	LOC111251749	Annotated mRNA	NW_019211458.1	33588633	33599902	-	8	3033	785
XM_022805383.1	111250329	LOC111250329	Annotated mRNA	NW_019211457.1	5204827	5238230	+	21	6399	1395
XM_022807881.1	111251371	LOC111251371	Annotated mRNA	NW_019211458.1	33266394	33270021	+	6	1389	336
XM_022795685.1	111246312	LOC111246312	Annotated mRNA	NW_019211456.1	31111840	31130272	-	27	4683	1495
XM_022799254.1	111247823	LOC111247823	Annotated mRNA	NW_019211456.1	47251693	47257017	-	5	2738	418
XM_022804440.1	111249951	LOC111249951	Annotated mRNA	NW_019211457.1	27502706	27509257	+	9	1646	335
XM_022808240.1	111251567	LOC111251567	Annotated mRNA	NW_019211458.1	12377079	12385462	-	8	2538	546
XM_022809319.1	111252020	LOC111252020	Annotated mRNA	NW_019211458.1	29159021	29166263	+	6	3347	181
XM_022799341.1	111247862	LOC111247862	Annotated mRNA	NW_019211456.1	3522863	3529605	+	5	1791	225
XM_022800238.1	111248244	LOC111248244	Annotated mRNA	NW_019211456.1	11007488	11019630	-	14	2561	538
XM_022808738.1	111251764	LOC111251764	Annotated mRNA	NW_019211458.1	6340848	6345319	-	4	1774	166
XM_022798486.1	111247504	LOC111247504	Annotated mRNA	NW_019211456.1	47341545	47354481	+	8	2460	361
XM_022795842.1	111246363	LOC111246363	Annotated mRNA	NW_019211456.1	4188195	4192556	+	4	596	171
XR_002672360.1	111248002	LOC111248002	Annotated mRNA	NW_019211456.1	27118275	27158149	-	6	3321	NA
XM_022802106.1	111248953	LOC111248953	Annotated mRNA	NW_019211457.1	42648008	42658374	-	9	7358	484
XM_022810393.1	111252460	LOC111252460	Annotated mRNA	NW_019211459.1	21005363	21017601	+	17	2570	785
XM_022795667.1	111246304	LOC111246304	Annotated mRNA	NW_019211456.1	50275863	50309705	-	5	1628	473
XM_022798301.1	111247420	LOC111247420	Annotated mRNA	NW_019211456.1	10118870	10131674	-	10	4199	613
XM_022804815.1	111250093	LOC111250093	Annotated mRNA	NW_019211454.1	42066349	42077529	-	9	5717	628
XM_022797285.1	111246908	LOC111246908	Annotated mRNA	NW_019211456.1	37896545	37905871	-	2	8456	972
XM_022811221.1	111252787	LOC111252787	Annotated mRNA	NW_019211459.1	17486907	17492240	+	8	2424	320
XM_022810727.1	111252577	LOC111252577	Annotated mRNA	NW_019211459.1	26358370	26365151	+	7	3370	548
XM_022789219.1	111243512	LOC111243512	Annotated mRNA	NW_019211454.1	59707127	59723747	-	4	10006	2531
XM_022802121.1	111248960	LOC111248960	Annotated mRNA	NW_019211457.1	25500726	25504582	-	2	564	187
XM_022805812.1	111250482	LOC111250482	Annotated mRNA	NW_019211457.1	20914220	20958098	+	17	2242	591
XM_022797365.1	111246942	LOC111246942	Annotated mRNA	NW_019211456.1	51824155	51831024	-	2	4419	888
XM_022815363.1	111254476	LOC111254476	Annotated mRNA	NW_019211460.1	29279554	29299749	+	17	5640	1341
XM_022799169.1	111247791	LOC111247791	Annotated mRNA	NW_019211456.1	31911981	31929541	+	8	9284	358
XM_022816410.1	111254942	LOC111254942	Annotated mRNA	NW_019211460.1	38812381	38826240	-	17	3392	960
XM_022788862.1	111243382	LOC111243382	Annotated mRNA	NW_019211454.1	17708696	17715451	+	6	3389	207
XM_022811478.1	111252880	LOC111252880	Annotated mRNA	NW_019211459.1	16776285	16791126	-	8	2572	496
XM_022790241.1	111243909	LOC111243909	Annotated mRNA	NW_019211455.1	7125838	7140685	-	10	2882	756
XM_022794402.1	111245712	LOC111245712	Annotated mRNA	NW_019211455.1	55765936	55769651	+	4	1636	143
XM_022806192.1	111250656	LOC111250656	Annotated mRNA	NW_019211458.1	19973094	20018014	-	9	1768	284
XM_022811763.1	111253000	LOC111253000	Annotated mRNA	NW_019211459.1	26753604	26766361	-	9	10486	1355
XM_022793948.1	111245503	LOC111245503	Annotated mRNA	NW_019211455.1	49093449	49191658	-	15	4058	864
XM_022800596.1	111248374	LOC111248374	Annotated mRNA	NW_019211456.1	34510802	34575876	-	14	4775	770
XM_022790142.1	111243881	LOC111243881	Annotated mRNA	NW_019211455.1	28145775	28194684	-	7	9238	606
XM_022808073.1	111251475	LOC111251475	Annotated mRNA	NW_019211458.1	7190914	7264139	-	4	2992	311
XM_022798027.1	111247293	LOC111247293	Annotated mRNA	NW_019211456.1	9740274	9745860	+	6	1124	355
XM_022807277.1	111251062	LOC111251062	Annotated mRNA	NW_019211458.1	15944039	15963073	+	11	2180	342
XM_022802592.1	111249141	LOC111249141	Annotated mRNA	NW_019211457.1	31129323	31136987	+	8	2376	462
XM_022789264.1	111243533	LOC111243533	Annotated mRNA	NW_019211454.1	22576685	22609125	-	19	5353	1217
XM_022808702.1	111249780	LOC111249780	Annotated mRNA	NW_019211454.1	18923974	18961825	+	11	4019	664
XM_022805202.1	111250262	LOC111250262	Annotated mRNA	NW_019211454.1	72298955	72349831	-	16	2651	810
XM_022795819.1	111246345	LOC111246345	Annotated mRNA	NW_019211454.1	29231002	29241004	+	12	5765	518
XM_022809608.1	111252130	LOC111252130	Annotated mRNA	NW_019211458.1	34009603	34013690	-	1	4088	607
XM_022795506.1	111246235	LOC111246235	Annotated mRNA	NW_019211456.1	27877061	27886616	-	11	4620	691
XM_022799175.1	111247791	LOC111247791	Annotated mRNA	NW_019211456.1	31914375	31929538	+	10	9494	311
XM_022814551.1	111254069	LOC111254069	Annotated mRNA	NW_019211460.1	36908750	36912214	-	3	2244	327
XR_002672055.1	111247268	LOC111247268	Annotated mRNA	NW_019211456.1	17302217	17304570	+	2	691	NA
XR_002671190.1	111245054	LOC111245054	Annotated mRNA	NW_019211455.1	21712470	21720317	+	8	3456	NA
XM_022813451.1	111253680	LOC111253680	Annotated mRNA	NW_019211460.1	26098633	26147620	-	8	3290	848
XM_022794697.1	111245840	LOC111245840	Annotated mRNA	NW_019211455.1	40780290	40825381	-	8	4451	568
XM_022817776.1	111255620	LOC111255620	Annotated mRNA	NW_019211454.1	27917722	27956433	-	10	9179	1516
XM_022816466.1	111254959	LOC111254959	Annotated mRNA	NW_019211460.1	7324777	7343717	+	15	6978	556
XM_022789708.1	111243722	LOC111243722	Annotated mRNA	NW_019211455.1	32312356	32316777	-	3	2592	757
XM_022802959.1	111249293	LOC111249293	Annotated mRNA	NW_019211457.1	12107018	12160531	+	7	7072	291
XM_022809553.1	111252107	LOC111252107	Annotated mRNA	NW_019211458.1	3835582	3850843	+	9	9415	491
XM_022811738.1	111252990	LOC111252990	Annotated mRNA	NW_019211459.1	7974647	7984084	-	6	1247	226
XM_022795094.1	111245981	LOC111245981	Annotated mRNA	NW_019211455.1	49795798	49800152	+	2	3305	858
XM_022803321.1	111249443	LOC111249443	Annotated mRNA	NW_019211454.1	73226417	73232709	+	4	3385	301
XM_022816234.1	111254889	LOC111254889	Annotated mRNA	NW_019211460.1	23957578	23965695	-	3	5388	325
XM_022803959.1	111249718	LOC111249718	Annotated mRNA	NW_019211457.1	50143554	50182585	+	9	2707	659
XM_022795189.1	111246018	LOC111246018	Annotated mRNA	NW_019211455.1	52622510	52638299	-	8	2520	500
XM_022815575.1	111254590	LOC111254590	Annotated mRNA	NW_019211460.1	28735629	28746994	+	7	3232	256
XM_022800072.1	111248185	LOC111248185	Annotated mRNA	NW_019211456.1	43257027	43261040	-	5	2167	390
XM_022814545.1	111254067	LOC111254067	Annotated mRNA	NW_019211460.1	36898785	36908715	+	9	4220	685
XM_022788688.1	111243324	LOC111243324	Annotated mRNA	NW_019211454.1	63217560	63225281	+	4	1371	329
XM_022807017.1	111250966	LOC111250966	Annotated mRNA	NW_019211458.1	37173352	37180951	+	6	3553	205
XM_022795377.1	111246186	LOC111246186	Annotated mRNA	NW_019211456.1	55065526	55082405	-	8	4555	1199
XM_022788614.1	111243292	LOC111243292	Annotated mRNA	NW_019211454.1	8878288	8912694	+	18	3625	826
XM_022811886.1	111253045	LOC111253045	Annotated mRNA	NW_019211459.1	7572062	7736906	+	16	8269	1207
XM_022788548.1	111243271	LOC111243271	Annotated mRNA	NW_019211454.1	67021526	67028314	-	6	3493	298
XM_022788709.1	111243334	LOC111243334	Annotated mRNA	NW_019211454.1	60241531	60246572	+	5	2017	220
XM_022791748.1	111244524	LOC111244524	Annotated mRNA	NW_019211455.1	41460014	41463998	+	5	995	149
XM_022812943.1	111253490	LOC111253490	Annotated mRNA	NW_019211459.1	10069209	10083929	+	13	5319	407
XM_022817740.1	111255607	LOC111255607	Annotated mRNA	NW_019211454.1	66480083	66488196	-	5	2171	336
XR_002674699.1	111253520	LOC111253520	Annotated mRNA	NW_019211459.1	21499550	21559018	-	43	16765	NA
XM_022801756.1	111248801	LOC111248801	Annotated mRNA	NW_019211457.1	36934235	36963378	+	26	10965	1997
XM_022796360.1	111246557	LOC111246557	Annotated mRNA	NW_019211456.1	47311455	47322232	+	6	2687	269
XM_022794482.1	111245758	LOC111245758	Annotated mRNA	NW_019211455.1	25239454	25306491	-	11	3241	982
XM_022798035.1	111247300	LOC111247300	Annotated mRNA	NW_019211456.1	7140334	7155133	+	11	5502	627
XM_022795120.1	111245989	LOC111245989	Annotated mRNA	NW_019211455.1	36827278	36831990	+	4	2984	743
XM_022815785.1	111254681	LOC111254681	Annotated mRNA	NW_019211460.1	2035510	2047915	-	9	1587	244
XM_022817508.1	111255491	LOC111255491	Annotated mRNA	NW_019211454.1	38127689	38143569	+	4	2922	232
XM_022812799.1	111253432	LOC111253432	Annotated mRNA	NW_019211459.1	11283529	11291536	-	15	3337	886
XM_022791420.1	111244377	LOC111244377	Annotated mRNA	NW_019211455.1	25527920	25609465	+	18	6052	960
XR_002673659.1	111251170	LOC111251170	Annotated mRNA	NW_019211458.1	437764	454425	+	11	4431	NA
XM_022809915.1	111252304	LOC111252304	Annotated mRNA	NW_019211459.1	17959369	18286188	-	11	7935	1124
XM_022812838.1	111253456	LOC111253456	Annotated mRNA	NW_019211459.1	14842887	14860704	+	5	6357	577
XM_022788662.1	111243293	LOC111243293	Annotated mRNA	NW_019211454.1	2735503	2767052	+	7	4961	508
XM_022796915.1	111246690	LOC111246690	Annotated mRNA	NW_019211454.1	39606480	39614576	+	7	4471	419
XM_022796411.1	111246581	LOC111246581	Annotated mRNA	NW_019211456.1	42586612	42639454	+	28	10928	2456
XM_022803716.1	111249624	LOC111249624	Annotated mRNA	NW_019211457.1	23965686	23969268	-	4	1653	240
XM_022789770.1	111243746	LOC111243746	Annotated mRNA	NW_019211455.1	48273431	48278838	-	2	1065	340
XM_022804920.1	111250143	LOC111250143	Annotated mRNA	NW_019211457.1	15098248	15108141	+	2	3131	566
XM_022812049.1	111253107	LOC111253107	Annotated mRNA	NW_019211459.1	13929472	13935148	-	7	1404	314
XM_022805421.1	111250336	LOC111250336	Annotated mRNA	NW_019211454.1	72272682	72279437	+	6	3392	400
XM_022790864.1	111244138	LOC111244138	Annotated mRNA	NW_019211455.1	21863547	21872607	-	6	6512	966
XM_022790823.1	111244123	LOC111244123	Annotated mRNA	NW_019211454.1	3413954	3496271	+	11	9040	626
XM_022810157.1	111252377	LOC111252377	Annotated mRNA	NW_019211459.1	8454558	8469324	+	23	6996	1114
XM_022800598.1	111248375	LOC111248375	Annotated mRNA	NW_019211456.1	3476231	3487222	+	16	3161	847
XM_022798029.1	111247294	LOC111247294	Annotated mRNA	NW_019211456.1	55364014	55397978	-	16	5913	984
XM_022802622.1	111249148	LOC111249148	Annotated mRNA	NW_019211457.1	19250229	19489549	-	26	6915	1414
XM_022797224.1	111246878	LOC111246878	Annotated mRNA	NW_019211456.1	28667620	28672148	+	5	3006	201
XM_022812507.1	111253302	LOC111253302	Annotated mRNA	NW_019211459.1	20024785	20037048	-	13	5553	703
XM_022808516.1	111251680	LOC111251680	Annotated mRNA	NW_019211454.1	15069294	15077316	+	5	4578	679
XM_022797677.1	111247107	LOC111247107	Annotated mRNA	NW_019211456.1	19771747	19778695	-	10	3848	538
XM_022800969.1	111248492	LOC111248492	Annotated mRNA	NW_019211456.1	51613372	51620310	+	3	1238	328
XM_022816055.1	111254811	LOC111254811	Annotated mRNA	NW_019211460.1	27910201	27922097	+	5	730	164
XM_022794503.1	111245767	LOC111245767	Annotated mRNA	NW_019211455.1	15948708	16074407	+	6	10547	406
XR_002671388.1	111245597	LOC111245597	Annotated mRNA	NW_019211455.1	36969460	36980740	-	4	9444	NA
XM_022802028.1	111248915	LOC111248915	Annotated mRNA	NW_019211457.1	1327572	1331950	+	5	1509	303
XM_022791939.1	111244639	LOC111244639	Annotated mRNA	NW_019211455.1	41608698	41615238	+	8	1758	377
XM_022789598.1	111243680	LOC111243680	Annotated mRNA	NW_019211455.1	39891041	40154426	+	7	9250	560
XM_022789359.1	111243565	LOC111243565	Annotated mRNA	NW_019211454.1	37591618	37600391	+	4	3307	310
XM_022815748.1	111254663	LOC111254663	Annotated mRNA	NW_019211460.1	22572490	22576614	-	2	3791	776
XM_022817778.1	111255620	LOC111255620	Annotated mRNA	NW_019211454.1	27917722	27965971	-	10	8354	1516
XM_022789706.1	111243721	LOC111243721	Annotated mRNA	NW_019211455.1	32257344	32270596	-	10	4235	787
XR_002672488.1	111248254	LOC111248254	Annotated mRNA	NW_019211456.1	6615513	6626865	+	6	5102	NA
XM_022810885.1	111252653	LOC111252653	Annotated mRNA	NW_019211459.1	880343	904634	+	16	6926	583
XM_022810147.1	111252375	LOC111252375	Annotated mRNA	NW_019211459.1	5542449	5556844	-	10	4431	510
XM_022817309.1	111255385	LOC111255385	Annotated mRNA	NW_019211454.1	206826	209989	+	1	3164	252
XM_022799438.1	111247904	LOC111247904	Annotated mRNA	NW_019211456.1	1530077	1536415	+	16	2336	596
XM_022789821.1	111243769	LOC111243769	Annotated mRNA	NW_019211455.1	51835007	51837533	+	2	390	129
XM_022808164.1	111251520	LOC111251520	Annotated mRNA	NW_019211458.1	27088558	27096218	-	4	2680	233
XM_022792653.1	111244980	LOC111244980	Annotated mRNA	NW_019211455.1	26401228	26409753	+	3	4191	753
XM_022793775.1	111245421	LOC111245421	Annotated mRNA	NW_019211455.1	28131565	28140691	+	13	2773	637
XM_022807913.1	111251387	LOC111251387	Annotated mRNA	NW_019211458.1	18069608	18081795	-	7	2729	397
XM_022807744.1	111251301	LOC111251301	Annotated mRNA	NW_019211458.1	18978966	18991694	-	12	3728	710
XM_022816161.1	111254862	LOC111254862	Annotated mRNA	NW_019211460.1	956737	960410	+	2	2139	625
XM_022787936.1	111242964	LOC111242964	Annotated mRNA	NW_019211454.1	10682952	10689614	+	6	2007	261
XM_022791925.1	111244623	LOC111244623	Annotated mRNA	NW_019211454.1	33206744	33228538	+	24	5603	1813
XM_022787788.1	111242870	LOC111242870	Annotated mRNA	NW_019211454.1	69738006	69780425	-	5	5127	413
XM_022800423.1	111248303	LOC111248303	Annotated mRNA	NW_019211456.1	37921014	37925602	+	2	3398	447
XM_022803513.1	111249520	LOC111249520	Annotated mRNA	NW_019211454.1	25653418	25919410	+	6	4931	605
XM_022810908.1	111252660	LOC111252660	Annotated mRNA	NW_019211459.1	5332332	5348125	-	12	7801	982
XM_022814139.1	111253908	LOC111253908	Annotated mRNA	NW_019211460.1	11546011	11552317	+	8	2924	325
XM_022796294.1	111246511	LOC111246511	Annotated mRNA	NW_019211454.1	76714905	76746370	-	6	1607	224
XM_022797628.1	111247077	LOC111247077	Annotated mRNA	NW_019211456.1	45072110	45076205	+	3	2307	134
XM_022806428.1	111250747	LOC111250747	Annotated mRNA	NW_019211458.1	32946084	32956510	+	4	5347	1102
XM_022812804.1	111253438	LOC111253438	Annotated mRNA	NW_019211459.1	31152635	31163202	+	14	4298	968
XM_022800444.1	111248316	LOC111248316	Annotated mRNA	NW_019211456.1	334510	395707	-	20	7980	1652
XM_022810578.1	111252516	LOC111252516	Annotated mRNA	NW_019211459.1	19381739	19390232	+	8	4501	358
XM_022800139.1	111248211	LOC111248211	Annotated mRNA	NW_019211456.1	19582804	19587586	+	8	1646	403
XM_022813646.1	111253746	LOC111253746	Annotated mRNA	NW_019211460.1	9029138	9054454	+	6	1406	244
XM_022809043.1	111251917	LOC111251917	Annotated mRNA	NW_019211458.1	16494329	16504219	-	11	4937	409
XM_022790736.1	111244095	LOC111244095	Annotated mRNA	NW_019211455.1	29519904	29528994	-	7	4132	380
XM_022817683.1	111255578	LOC111255578	Annotated mRNA	NW_019211454.1	12720821	12736110	+	11	4702	458
XR_002673657.1	111251170	LOC111251170	Annotated mRNA	NW_019211458.1	437765	459656	+	14	6785	NA
XM_022807319.1	111251071	LOC111251071	Annotated mRNA	NW_019211458.1	32055960	32123432	-	9	5075	437
XM_022807903.1	111251384	LOC111251384	Annotated mRNA	NW_019211458.1	3603771	3608627	+	5	988	246
XM_022800091.1	111248197	LOC111248197	Annotated mRNA	NW_019211456.1	19230962	19254380	+	14	4624	870
XM_022815863.1	111254718	LOC111254718	Annotated mRNA	NW_019211460.1	37075466	37082821	-	5	5120	520
XM_022802899.1	111249270	LOC111249270	Annotated mRNA	NW_019211457.1	44399302	44427713	-	6	3492	298
XM_022791918.1	111244630	LOC111244630	Annotated mRNA	NW_019211455.1	29704866	29720756	+	11	3881	490
XM_022800941.1	111248478	LOC111248478	Annotated mRNA	NW_019211456.1	52025804	52203230	+	9	9585	539
XM_022803503.1	111249521	LOC111249521	Annotated mRNA	NW_019211457.1	16948229	16950055	+	3	676	111
XM_022802000.1	111248905	LOC111248905	Annotated mRNA	NW_019211457.1	16689252	16695329	-	4	2568	855
XM_022793513.1	111245313	LOC111245313	Annotated mRNA	NW_019211455.1	18106162	18138683	-	28	9894	2716
XM_022792074.1	111244721	LOC111244721	Annotated mRNA	NW_019211455.1	28128301	28131427	-	5	1626	184
XM_022802375.1	111249056	LOC111249056	Annotated mRNA	NW_019211457.1	5266038	5403891	-	14	8596	684
XM_022799000.1	111247727	LOC111247727	Annotated mRNA	NW_019211456.1	19875988	19884368	+	9	3803	340
XM_022789091.1	111243466	LOC111243466	Annotated mRNA	NW_019211454.1	70685939	70698397	+	7	7534	592
XM_022800432.1	111248309	LOC111248309	Annotated mRNA	NW_019211456.1	37926011	37928374	-	2	1327	251
XM_022804666.1	111250049	LOC111250049	Annotated mRNA	NW_019211457.1	23746607	23772079	-	14	7078	1883
XM_022802292.1	111249028	LOC111249028	Annotated mRNA	NW_019211457.1	35501825	35573155	-	3	6610	529
XR_002671885.1	111246917	LOC111246917	Annotated mRNA	NW_019211456.1	39809985	39813807	-	4	1010	NA
XM_022806694.1	111250823	LOC111250823	Annotated mRNA	NW_019211454.1	25350844	25359959	-	6	2233	336
XM_022796532.1	111246629	LOC111246629	Annotated mRNA	NW_019211456.1	5440751	5448530	+	8	3722	822
XM_022817321.1	111255391	LOC111255391	Annotated mRNA	NW_019211454.1	34030554	34040322	-	3	3875	342
XM_022790708.1	111244088	LOC111244088	Annotated mRNA	NW_019211455.1	11877197	11882627	-	7	1560	335
XM_022801402.1	111248673	LOC111248673	Annotated mRNA	NW_019211457.1	44252113	44322106	-	26	8846	1999
XM_022802369.1	111249050	LOC111249050	Annotated mRNA	NW_019211454.1	39325262	39357589	+	8	6021	704
XM_022807187.1	111251024	LOC111251024	Annotated mRNA	NW_019211458.1	28933593	28957117	+	7	5203	395
XM_022788298.1	111243161	LOC111243161	Annotated mRNA	NW_019211454.1	17321921	17330164	+	9	5215	511
XM_022796738.1	111246697	LOC111246697	Annotated mRNA	NW_019211454.1	61682185	61715196	-	20	4666	1496
XM_022798518.1	111247516	LOC111247516	Annotated mRNA	NW_019211456.1	56068325	56077046	+	7	4038	239
XM_022817692.1	111255580	LOC111255580	Annotated mRNA	NW_019211454.1	60711224	60720343	+	7	1835	261
XM_022815105.1	111254347	LOC111254347	Annotated mRNA	NW_019211454.1	64644526	64652600	-	7	5428	662
XM_022799585.1	111247967	LOC111247967	Annotated mRNA	NW_019211456.1	8472228	8487951	+	11	3844	867
XM_022800009.1	111248161	LOC111248161	Annotated mRNA	NW_019211456.1	39624480	39627779	+	5	837	180
XM_022811505.1	111252888	LOC111252888	Annotated mRNA	NW_019211454.1	23544115	23557516	+	4	4399	335
XM_022803283.1	111249423	LOC111249423	Annotated mRNA	NW_019211457.1	39517058	39519809	-	2	2544	444
XM_022798945.1	111247683	LOC111247683	Annotated mRNA	NW_019211454.1	4844482	4862288	+	12	3117	595
XM_022791433.1	111244383	LOC111244383	Annotated mRNA	NW_019211455.1	40945931	41012527	-	8	2672	505
XM_022805899.1	111250513	LOC111250513	Annotated mRNA	NW_019211457.1	5666832	5698528	+	29	6374	1652
XM_022816633.1	111255014	LOC111255014	Annotated mRNA	NW_019211460.1	19460639	19466364	+	3	3267	643
XM_022792356.1	111244862	LOC111244862	Annotated mRNA	NW_019211455.1	12382012	12395813	-	4	1196	214
XM_022807117.1	111251001	LOC111251001	Annotated mRNA	NW_019211458.1	29360238	29361751	+	1	1514	346
XM_022816965.1	111255230	LOC111255230	Annotated mRNA	NW_019211454.1	27069358	27095322	+	10	3233	676
XM_022792235.1	111244804	LOC111244804	Annotated mRNA	NW_019211455.1	17871003	17916183	+	9	2744	277
XM_022798522.1	111247516	LOC111247516	Annotated mRNA	NW_019211456.1	56068328	56077046	+	8	4020	239
XM_022817021.1	111255258	LOC111255258	Annotated mRNA	NW_019211454.1	25927867	25932410	-	6	3027	457
XM_022801046.1	111248557	LOC111248557	Annotated mRNA	NW_019211457.1	29929239	29945316	-	8	3950	447
XM_022809849.1	111252279	LOC111252279	Annotated mRNA	NW_019211459.1	16475215	16495977	+	20	8807	1195
XM_022798870.1	111247662	LOC111247662	Annotated mRNA	NW_019211456.1	3130519	3140406	-	4	3531	369
XM_022803903.1	111249690	LOC111249690	Annotated mRNA	NW_019211457.1	30272582	30286097	-	11	2997	495
XM_022806984.1	111250954	LOC111250954	Annotated mRNA	NW_019211458.1	33461747	33484722	-	6	3231	448
XM_022792800.1	111245044	LOC111245044	Annotated mRNA	NW_019211455.1	21724908	21730777	+	7	3184	1000
XM_022787650.1	111242814	LOC111242814	Annotated mRNA	NW_019211454.1	17214887	17281840	+	22	11257	2141
XM_022795394.1	111246189	LOC111246189	Annotated mRNA	NW_019211456.1	44746473	44867265	+	11	4255	492
XM_022792360.1	111244866	LOC111244866	Annotated mRNA	NW_019211455.1	55977844	55994472	+	9	7464	1248
XM_022800545.1	111248352	LOC111248352	Annotated mRNA	NW_019211456.1	29863140	29881292	-	12	1914	490
XM_022788143.1	111243079	LOC111243079	Annotated mRNA	NW_019211454.1	12522931	12526172	+	5	1110	146
XM_022803913.1	111249693	LOC111249693	Annotated mRNA	NW_019211457.1	30279863	30283511	+	4	1214	226
XM_022807107.1	111250994	LOC111250994	Annotated mRNA	NW_019211458.1	3897177	3908531	-	9	3447	798
XM_022814039.1	111253880	LOC111253880	Annotated mRNA	NW_019211460.1	35528548	35533380	+	4	2127	616
XM_022792221.1	111244794	LOC111244794	Annotated mRNA	NW_019211455.1	37251115	37255012	-	1	3898	429
XM_022791566.1	111244429	LOC111244429	Annotated mRNA	NW_019211455.1	15280038	15297500	-	9	5517	486
XM_022805380.1	111250327	LOC111250327	Annotated mRNA	NW_019211457.1	10421903	10431642	-	3	2437	73
XM_022806286.1	111250688	LOC111250688	Annotated mRNA	NW_019211458.1	6002856	6051090	+	16	5415	1136
XM_022796605.1	111246657	LOC111246657	Annotated mRNA	NW_019211454.1	63736158	63748285	-	4	2660	178
XM_022793896.1	111245484	LOC111245484	Annotated mRNA	NW_019211455.1	36760950	36771610	-	11	1781	378
XM_022792469.1	111244914	LOC111244914	Annotated mRNA	NW_019211455.1	32702194	32718353	-	9	2755	538
XM_022806487.1	111250766	LOC111250766	Annotated mRNA	NW_019211458.1	37414427	37432528	+	5	12256	543
XM_022799346.1	111247865	LOC111247865	Annotated mRNA	NW_019211456.1	45762712	45773277	-	7	2524	532
XM_022796182.1	111246495	LOC111246495	Annotated mRNA	NW_019211456.1	27727437	27751755	+	4	3909	209
XM_022805521.1	111250366	LOC111250366	Annotated mRNA	NW_019211454.1	69404653	69426416	+	9	4724	789
XR_002672363.1	111248002	LOC111248002	Annotated mRNA	NW_019211456.1	27118275	27158149	-	4	3133	NA
XM_022793608.1	111245355	LOC111245355	Annotated mRNA	NW_019211455.1	18622118	18635204	+	8	5815	948
XM_022814362.1	111253990	LOC111253990	Annotated mRNA	NW_019211460.1	1225762	1229540	-	8	1304	239
XM_022807609.1	111251222	LOC111251222	Annotated mRNA	NW_019211458.1	16561073	16614632	+	7	2732	469
XM_022800710.1	111248406	LOC111248406	Annotated mRNA	NW_019211456.1	45603293	45664034	+	11	7827	874
XM_022812624.1	111253356	LOC111253356	Annotated mRNA	NW_019211459.1	24468976	24509077	-	4	6339	792
XM_022796619.1	111246664	LOC111246664	Annotated mRNA	NW_019211456.1	16455623	16460876	+	2	4096	374
XM_022805729.1	111250446	LOC111250446	Annotated mRNA	NW_019211457.1	41597480	41718693	-	30	27092	8320
XM_022810724.1	111252574	LOC111252574	Annotated mRNA	NW_019211459.1	1251489	1312237	-	7	6761	429
XM_022801006.1	111248548	LOC111248548	Annotated mRNA	NW_019211457.1	11148305	11151367	-	6	1318	207
XM_022794100.1	111245576	LOC111245576	Annotated mRNA	NW_019211455.1	28074897	28078729	-	2	3447	1015
XM_022812603.1	111253347	LOC111253347	Annotated mRNA	NW_019211459.1	11826227	11831924	-	5	1803	341
XM_022793340.1	111245241	LOC111245241	Annotated mRNA	NW_019211455.1	36351291	36366556	+	7	3687	164
XM_022791514.1	111244417	LOC111244417	Annotated mRNA	NW_019211455.1	57933122	57939141	-	6	1379	293
XM_022800387.1	111248295	LOC111248295	Annotated mRNA	NW_019211456.1	50703669	50744925	+	20	10261	1184
XM_022788865.1	111243383	LOC111243383	Annotated mRNA	NW_019211454.1	64734901	64741541	+	10	2070	496
XM_022798676.1	111247577	LOC111247577	Annotated mRNA	NW_019211456.1	51499478	51509018	+	7	3226	553
XM_022793043.1	111245131	LOC111245131	Annotated mRNA	NW_019211455.1	33130196	33145195	+	6	6580	179
XM_022811816.1	111253023	LOC111253023	Annotated mRNA	NW_019211459.1	1449017	1463674	-	11	6033	342
XM_022810371.1	111252451	LOC111252451	Annotated mRNA	NW_019211459.1	19560590	19569964	+	7	4843	479
XM_022793152.1	111245177	LOC111245177	Annotated mRNA	NW_019211455.1	12116929	12124541	+	5	5613	1063
XM_022809861.1	111252280	LOC111252280	Annotated mRNA	NW_019211459.1	16435022	16472032	-	18	6820	737
XR_002675227.1	111254842	LOC111254842	Annotated mRNA	NW_019211460.1	4979116	4981592	+	5	963	NA
XM_022802484.1	111249102	LOC111249102	Annotated mRNA	NW_019211457.1	27708478	27722231	-	8	5089	1032
XM_022791020.1	111244211	LOC111244211	Annotated mRNA	NW_019211455.1	3357741	3359446	-	2	1149	170
XR_002672577.1	111248479	LOC111248479	Annotated mRNA	NW_019211456.1	51996209	52005328	+	11	5021	NA
XM_022788489.1	111243249	LOC111243249	Annotated mRNA	NW_019211454.1	27763217	27799259	+	19	3852	1255
XM_022817547.1	111255507	LOC111255507	Annotated mRNA	NW_019211454.1	43068616	43070890	-	1	2275	165
XM_022801264.1	111248621	LOC111248621	Annotated mRNA	NW_019211457.1	14562618	14574718	-	12	3898	657
XM_022792358.1	111244865	LOC111244865	Annotated mRNA	NW_019211455.1	17817712	17836150	-	14	4050	622
XM_022817456.1	111255467	LOC111255467	Annotated mRNA	NW_019211454.1	15692432	15785479	-	11	5964	633
XM_022808324.1	111251609	LOC111251609	Annotated mRNA	NW_019211458.1	9996719	10024767	-	8	3942	570
XM_022798896.1	111247668	LOC111247668	Annotated mRNA	NW_019211456.1	37874654	37890592	+	9	4305	478
XM_022791259.1	111244284	LOC111244284	Annotated mRNA	NW_019211454.1	76495564	76520588	+	6	3371	259
XR_002670864.1	111244362	LOC111244362	Annotated mRNA	NW_019211455.1	8013813	8157543	+	15	4971	NA
XM_022789245.1	111243527	LOC111243527	Annotated mRNA	NW_019211454.1	58378590	58409654	+	20	7884	1049
XM_022793426.1	111245275	LOC111245275	Annotated mRNA	NW_019211455.1	13674549	13683964	-	6	4693	1097
XR_002674873.1	111253923	LOC111253923	Annotated mRNA	NW_019211460.1	34367510	34370292	+	4	2055	NA
XM_022800354.1	111248279	LOC111248279	Annotated mRNA	NW_019211456.1	34979934	35042028	-	9	4771	270
XM_022808091.1	111251485	LOC111251485	Annotated mRNA	NW_019211458.1	13347657	13354394	+	7	3580	372
XM_022808606.1	111251716	LOC111251716	Annotated mRNA	NW_019211458.1	33139391	33149574	-	15	3354	624
XM_022792477.1	111244916	LOC111244916	Annotated mRNA	NW_019211455.1	26570926	26579463	+	8	1192	293
XM_022803428.1	111249498	LOC111249498	Annotated mRNA	NW_019211457.1	3373898	3386296	+	4	4514	189
XM_022812389.1	111253249	LOC111253249	Annotated mRNA	NW_019211459.1	5223139	5236977	+	19	2654	770
XM_022816804.1	111255144	LOC111255144	Annotated mRNA	NW_019212182.1	214	1085	+	1	872	290
XM_022792756.1	111245030	LOC111245030	Annotated mRNA	NW_019211455.1	60326886	60335891	+	5	6616	830
XM_022806529.1	111250781	LOC111250781	Annotated mRNA	NW_019211458.1	38970689	38977581	+	7	1215	329
XM_022808226.1	111251556	LOC111251556	Annotated mRNA	NW_019211458.1	30843387	30857082	-	12	3871	519
XM_022791672.1	111244479	LOC111244479	Annotated mRNA	NW_019211455.1	51931377	51941022	-	12	2745	520
XM_022810346.1	111252442	LOC111252442	Annotated mRNA	NW_019211459.1	32351228	32359981	+	10	4345	499
XR_002674257.1	111252523	LOC111252523	Annotated mRNA	NW_019211459.1	16055970	16097148	-	19	8938	NA
XR_002670508.1	111243493	LOC111243493	Annotated mRNA	NW_019211454.1	69716286	69733161	+	6	12715	NA
XM_022806933.1	111250932	LOC111250932	Annotated mRNA	NW_019211458.1	11775371	11776897	+	1	1527	198
XR_002672581.1	111248479	LOC111248479	Annotated mRNA	NW_019211456.1	51996209	52005973	+	12	4451	NA
XM_022805992.1	111250597	LOC111250597	Annotated mRNA	NW_019211458.1	35525004	35546126	+	2	3732	273
XM_022793898.1	111245484	LOC111245484	Annotated mRNA	NW_019211455.1	36760950	36771610	-	11	1759	378
XM_022791195.1	111244275	LOC111244275	Annotated mRNA	NW_019211455.1	45794546	45800049	+	8	2512	221
XM_022792467.1	111244914	LOC111244914	Annotated mRNA	NW_019211455.1	32702194	32718355	-	11	2061	565
XM_022796363.1	111246561	LOC111246561	Annotated mRNA	NW_019211456.1	39839751	39840952	-	3	699	111
XM_022790057.1	111243849	LOC111243849	Annotated mRNA	NW_019211455.1	3707756	3722192	-	2	8550	906
XM_022791274.1	111244312	LOC111244312	Annotated mRNA	NW_019211455.1	7268585	7277798	+	9	2192	358
XM_022792768.1	111245032	LOC111245032	Annotated mRNA	NW_019211455.1	10862554	10873960	-	6	9632	591
XR_002674799.1	111253767	LOC111253767	Annotated mRNA	NW_019211460.1	17871238	18024323	-	12	5891	NA
XM_022803030.1	111249317	LOC111249317	Annotated mRNA	NW_019211457.1	5651711	5657404	+	10	1685	364
XM_022797868.1	111247206	LOC111247206	Annotated mRNA	NW_019211456.1	52689434	52717246	-	5	3928	108
XM_022791329.1	111244335	LOC111244335	Annotated mRNA	NW_019211455.1	47154240	47159278	+	5	1478	249
XM_022807828.1	111251342	LOC111251342	Annotated mRNA	NW_019211458.1	40714220	40720773	-	7	1291	295
XM_022813536.1	111253719	LOC111253719	Annotated mRNA	NW_019211460.1	4716640	4744313	+	20	11152	1227
XM_022797929.1	111247243	LOC111247243	Annotated mRNA	NW_019211456.1	43893810	43908299	-	8	2839	541
XM_022814772.1	111254188	LOC111254188	Annotated mRNA	NW_019211460.1	7061848	7073978	+	11	2211	332
XM_022798292.1	111247414	LOC111247414	Annotated mRNA	NW_019211456.1	50924690	50943465	-	5	7274	1151
XM_022804415.1	111249933	LOC111249933	Annotated mRNA	NW_019211457.1	7019798	7027283	-	6	4829	323
XM_022790081.1	111243861	LOC111243861	Annotated mRNA	NW_019211455.1	21951248	21977856	-	8	11971	348
XM_022793416.1	111245272	LOC111245272	Annotated mRNA	NW_019211455.1	31967779	31972728	+	4	1957	579
XM_022804068.1	111249774	LOC111249774	Annotated mRNA	NW_019211457.1	6513366	6514658	-	3	744	113
XM_022815150.1	111254379	LOC111254379	Annotated mRNA	NW_019211454.1	4636352	4639390	+	6	1823	340
XM_022791181.1	111244272	LOC111244272	Annotated mRNA	NW_019211455.1	45775063	45788345	+	20	4271	1225
XM_022815222.1	111254404	LOC111254404	Annotated mRNA	NW_019211460.1	7081552	7099013	-	7	3065	537
XR_002672748.1	111248965	LOC111248965	Annotated mRNA	NW_019211454.1	22745142	22757794	-	5	3581	NA
XM_022807798.1	111251325	LOC111251325	Annotated mRNA	NW_019211458.1	27134708	27139081	-	8	1381	413
XM_022791202.1	111244280	LOC111244280	Annotated mRNA	NW_019211455.1	37909267	37910737	-	2	977	136
XM_022812500.1	111253301	LOC111253301	Annotated mRNA	NW_019211459.1	20070096	20082891	-	12	5833	1566
XM_022815318.1	111254451	LOC111254451	Annotated mRNA	NW_019211460.1	22688953	22717542	+	4	3237	188
XM_022800176.1	111248225	LOC111248225	Annotated mRNA	NW_019211456.1	42535235	42554634	-	9	4131	583
XM_022788899.1	111243394	LOC111243394	Annotated mRNA	NW_019211454.1	38429097	38486235	-	6	1770	471
XM_022790214.1	111243904	LOC111243904	Annotated mRNA	NW_019211455.1	41645002	41663618	+	8	3806	341
XM_022810204.1	111252394	LOC111252394	Annotated mRNA	NW_019211459.1	13516914	13655633	-	14	6793	1289
XM_022804401.1	111249929	LOC111249929	Annotated mRNA	NW_019211457.1	30251380	30254174	-	6	1295	134
XM_022801631.1	111248754	LOC111248754	Annotated mRNA	NW_019211457.1	8680936	8718910	+	11	3407	487
XM_022801686.1	111248774	LOC111248774	Annotated mRNA	NW_019211457.1	46951871	46980228	+	8	10947	2964
XM_022793428.1	111245277	LOC111245277	Annotated mRNA	NW_019211455.1	37913780	37916636	+	4	1665	207
XM_022808779.1	111251781	LOC111251781	Annotated mRNA	NW_019211458.1	10803476	10809627	-	12	2060	606
XM_022799102.1	111247772	LOC111247772	Annotated mRNA	NW_019211456.1	2313717	2322873	+	13	2719	583
XM_022804175.1	111249817	LOC111249817	Annotated mRNA	NW_019211457.1	50019253	50026976	-	7	4922	1130
XR_002674000.1	111251888	LOC111251888	Annotated mRNA	NW_019211458.1	24718487	24755585	+	6	12506	NA
XM_022797158.1	111246855	LOC111246855	Annotated mRNA	NW_019211456.1	16205682	16227891	+	3	3392	326
XM_022798242.1	111247395	LOC111247395	Annotated mRNA	NW_019211456.1	22109982	22128003	+	6	2954	262
XM_022793021.1	111245128	LOC111245128	Annotated mRNA	NW_019211455.1	33155037	33160467	-	1	5431	645
XR_002674787.1	111253753	LOC111253753	Annotated mRNA	NW_019211460.1	1236348	1238926	-	6	959	NA
XM_022797850.1	111247199	LOC111247199	Annotated mRNA	NW_019211456.1	42976561	42978409	+	3	1116	184
XM_022813873.1	111253820	LOC111253820	Annotated mRNA	NW_019211460.1	28162656	28169539	-	8	1967	224
XM_022815322.1	111254453	LOC111254453	Annotated mRNA	NW_019211460.1	21420199	21434560	-	2	581	141
XM_022803364.1	111249468	LOC111249468	Annotated mRNA	NW_019211457.1	38208500	38219519	-	7	1754	328
XM_022803134.1	111249356	LOC111249356	Annotated mRNA	NW_019211457.1	11854483	11879468	-	10	4069	466
XM_022797933.1	111247248	LOC111247248	Annotated mRNA	NW_019211456.1	15080526	15187357	+	10	5929	656
XM_022795999.1	111246428	LOC111246428	Annotated mRNA	NW_019211456.1	1587048	1628291	+	18	4391	1385
XM_022791471.1	111244402	LOC111244402	Annotated mRNA	NW_019211455.1	41872844	41878497	+	5	2689	609
XM_022804169.1	111249813	LOC111249813	Annotated mRNA	NW_019211457.1	43699545	43706251	+	6	1128	252
XM_022804782.1	111250096	LOC111250096	Annotated mRNA	NW_019211457.1	12697146	12701352	+	3	2706	286
XM_022809692.1	111252224	LOC111252224	Annotated mRNA	NW_019211459.1	6656433	6667720	+	22	4833	1255
XM_022806856.1	111250905	LOC111250905	Annotated mRNA	NW_019211458.1	39900056	40040590	+	19	4403	984
XM_022811630.1	111252945	LOC111252945	Annotated mRNA	NW_019211459.1	15931429	15939124	+	3	5472	517
XM_022796297.1	111246537	LOC111246537	Annotated mRNA	NW_019211456.1	7981186	7987903	+	7	2807	490
XM_022790001.1	111243830	LOC111243830	Annotated mRNA	NW_019211455.1	47523362	47628613	+	11	3059	554
XM_022810233.1	111252404	LOC111252404	Annotated mRNA	NW_019211459.1	26381755	26387251	-	7	3635	420
XM_022812807.1	111253439	LOC111253439	Annotated mRNA	NW_019211459.1	31163959	31202921	-	8	3042	475
XR_002672084.1	111247316	LOC111247316	Annotated mRNA	NW_019211454.1	12461599	12473987	+	5	7202	NA
XR_002674076.1	111252009	LOC111252009	Annotated mRNA	NW_019211458.1	2054249	2060967	-	5	3228	NA
XR_002673506.1	111250760	LOC111250760	Annotated mRNA	NW_019211458.1	33493306	33530458	-	22	4186	NA
XR_002671201.1	111245057	LOC111245057	Annotated mRNA	NW_019211455.1	36192437	36204554	+	4	6101	NA
XM_022810961.1	111252682	LOC111252682	Annotated mRNA	NW_019211459.1	14758268	14772193	+	6	10267	323
XM_022810182.1	111252382	LOC111252382	Annotated mRNA	NW_019211459.1	29988320	30131812	-	10	6909	397
XM_022787838.1	111242902	LOC111242902	Annotated mRNA	NW_019211454.1	13106671	13110470	+	2	2959	508
XR_002674797.1	111253767	LOC111253767	Annotated mRNA	NW_019211460.1	17911121	18024323	-	13	9303	NA
XM_022804381.1	111249912	LOC111249912	Annotated mRNA	NW_019211457.1	11344487	11421706	-	25	7451	1764
XM_022809168.1	111251965	LOC111251965	Annotated mRNA	NW_019211458.1	11848238	11855597	-	2	2336	495
XM_022788220.1	111243124	LOC111243124	Annotated mRNA	NW_019211454.1	65397934	65414569	+	23	4774	911
XM_022803359.1	111249468	LOC111249468	Annotated mRNA	NW_019211457.1	38208500	38219519	-	8	1923	395
XM_022804200.1	111249823	LOC111249823	Annotated mRNA	NW_019211454.1	4115057	4117993	+	6	1468	298
XM_022815860.1	111254712	LOC111254712	Annotated mRNA	NW_019211454.1	49715522	49717274	-	4	798	150
XM_022795985.1	111246424	LOC111246424	Annotated mRNA	NW_019211456.1	1823641	1861777	+	8	3932	585
XR_002674513.1	111253182	LOC111253182	Annotated mRNA	NW_019211459.1	32167780	32178998	-	9	3363	NA
XM_022808193.1	111251536	LOC111251536	Annotated mRNA	NW_019211458.1	34623761	34640956	+	21	6153	941
XM_022813663.1	111253754	LOC111253754	Annotated mRNA	NW_019211460.1	13288266	13317824	-	12	2580	659
XM_022808763.1	111251775	LOC111251775	Annotated mRNA	NW_019211458.1	25712304	25723050	+	12	2459	605
XR_002674470.1	111253081	LOC111253081	Annotated mRNA	NW_019211459.1	1699390	1703896	+	2	2974	NA
XM_022795480.1	111246226	LOC111246226	Annotated mRNA	NW_019211456.1	23926831	23931132	+	6	1829	408
XM_022807330.1	111251075	LOC111251075	Annotated mRNA	NW_019211458.1	31447272	31508245	+	10	6016	908
XM_022794859.1	111245893	LOC111245893	Annotated mRNA	NW_019211455.1	49984497	50016522	+	11	5028	377
XM_022788830.1	111243376	LOC111243376	Annotated mRNA	NW_019211454.1	21034554	21038424	+	1	3871	259
XM_022804227.1	111249836	LOC111249836	Annotated mRNA	NW_019211457.1	41844150	41858070	-	7	3680	320
XM_022790180.1	111243896	LOC111243896	Annotated mRNA	NW_019211455.1	46027142	46038561	-	12	4041	707
XM_022806886.1	111250916	LOC111250916	Annotated mRNA	NW_019211458.1	26096125	26103285	+	5	4309	1164
XR_002673271.1	111250262	LOC111250262	Annotated mRNA	NW_019211454.1	72298968	72349831	-	17	2768	NA
XM_022804395.1	111249924	LOC111249924	Annotated mRNA	NW_019211457.1	38223005	38228219	+	5	3058	679
XM_022795113.1	111245985	LOC111245985	Annotated mRNA	NW_019211455.1	49792230	49795676	-	5	797	144
XM_022789073.1	111243462	LOC111243462	Annotated mRNA	NW_019211454.1	20787262	20844996	-	10	6029	406
XM_022797650.1	111247091	LOC111247091	Annotated mRNA	NW_019211456.1	6367099	6371807	+	8	1901	559
XR_002673156.1	111249998	LOC111249998	Annotated mRNA	NW_019211457.1	50522638	50526640	+	3	695	NA
XR_002671524.1	111245932	LOC111245932	Annotated mRNA	NW_019211455.1	36689875	36726892	+	15	8077	NA
XM_022799586.1	111247967	LOC111247967	Annotated mRNA	NW_019211456.1	8472228	8487951	+	12	3718	825
XR_002671633.1	111246317	LOC111246317	Annotated mRNA	NW_019211456.1	57456474	57519040	+	9	9753	NA
XM_022804054.1	111249764	LOC111249764	Annotated mRNA	NW_019211457.1	8281681	8298616	-	27	5323	1138
XM_022800297.1	111248263	LOC111248263	Annotated mRNA	NW_019211456.1	46268752	46284564	-	8	2312	394
XM_022796036.1	111246445	LOC111246445	Annotated mRNA	NW_019211456.1	17316382	17319790	-	2	1918	614
XR_002674622.1	111253393	LOC111253393	Annotated mRNA	NW_019211459.1	9973578	9996368	+	10	2006	NA
XM_022803784.1	111249652	LOC111249652	Annotated mRNA	NW_019211457.1	6328236	6353453	+	10	4194	818
XM_022797484.1	111246989	LOC111246989	Annotated mRNA	NW_019211454.1	47345321	47362645	+	4	15271	339
XM_022811012.1	111252703	LOC111252703	Annotated mRNA	NW_019211459.1	31026380	31041612	-	7	9038	515
XM_022789450.1	111243629	LOC111243629	Annotated mRNA	NW_019211455.1	15758998	15765871	+	3	1492	146
XM_022797505.1	111246999	LOC111246999	Annotated mRNA	NW_019211456.1	22175592	22179947	+	8	1713	493
XM_022816630.1	111255014	LOC111255014	Annotated mRNA	NW_019211460.1	19437935	19466364	+	4	3250	643
XM_022811475.1	111252880	LOC111252880	Annotated mRNA	NW_019211459.1	16776285	16788093	-	8	2676	496
XM_022792118.1	111244743	LOC111244743	Annotated mRNA	NW_019211455.1	56917573	56953288	+	14	3394	1011
XM_022790745.1	111244099	LOC111244099	Annotated mRNA	NW_019211455.1	31043185	31094162	+	21	6673	1442
XM_022811564.1	111252912	LOC111252912	Annotated mRNA	NW_019211459.1	11836897	11846987	+	4	5969	1013
XM_022817670.1	111255572	LOC111255572	Annotated mRNA	NW_019211454.1	48340708	48382384	+	13	8602	2014
XM_022801533.1	111248719	LOC111248719	Annotated mRNA	NW_019211457.1	48106295	48109997	+	4	1309	237
XM_022815578.1	111254590	LOC111254590	Annotated mRNA	NW_019211460.1	28734847	28746994	+	7	3494	234
XM_022808565.1	111251701	LOC111251701	Annotated mRNA	NW_019211458.1	34368389	34382964	-	8	3482	441
XM_022789063.1	111243459	LOC111243459	Annotated mRNA	NW_019211454.1	72826418	72841769	-	8	1759	281
XM_022817022.1	111255258	LOC111255258	Annotated mRNA	NW_019211454.1	25927867	25932410	-	6	3022	457
XM_022804155.1	111249807	LOC111249807	Annotated mRNA	NW_019211457.1	26548723	26558235	+	12	4127	745
XM_022801041.1	111248556	LOC111248556	Annotated mRNA	NW_019211457.1	29918208	29927879	-	5	3304	606
XM_022808113.1	111251490	LOC111251490	Annotated mRNA	NW_019211458.1	35900736	35929390	+	28	8065	1886
XM_022801281.1	111248625	LOC111248625	Annotated mRNA	NW_019211457.1	39039813	39070427	+	11	8989	502
XM_022797806.1	111247169	LOC111247169	Annotated mRNA	NW_019211456.1	18369436	18391941	+	4	1998	186
XM_022814637.1	111254113	LOC111254113	Annotated mRNA	NW_019211460.1	21694520	21701010	+	6	1151	289
XM_022813856.1	111253817	LOC111253817	Annotated mRNA	NW_019211460.1	35160759	35163840	-	4	2239	523
XM_022795375.1	111246185	LOC111246185	Annotated mRNA	NW_019211454.1	55404466	55409014	+	5	2536	244
XM_022807244.1	111251000	LOC111251000	Annotated mRNA	NW_019211454.1	24210885	24285760	-	16	9213	933
XM_022788671.1	111243318	LOC111243318	Annotated mRNA	NW_019211454.1	74834765	74877262	-	8	3393	862
XM_022789040.1	111243452	LOC111243452	Annotated mRNA	NW_019211454.1	56879733	56911505	+	12	2116	633
XM_022810644.1	111252537	LOC111252537	Annotated mRNA	NW_019211459.1	25809414	25837533	-	14	2370	724
XM_022790047.1	111243844	LOC111243844	Annotated mRNA	NW_019211455.1	9511344	9521387	+	4	3624	656
XM_022806317.1	111250701	LOC111250701	Annotated mRNA	NW_019211458.1	22967484	22980680	-	5	5449	475
XM_022788752.1	111243349	LOC111243349	Annotated mRNA	NW_019211454.1	21480070	21485092	+	5	2569	226
XM_022811974.1	111253072	LOC111253072	Annotated mRNA	NW_019211459.1	2184902	2195540	-	6	7102	361
XM_022795397.1	111246190	LOC111246190	Annotated mRNA	NW_019211454.1	39397297	39450896	-	14	7872	722
XM_022788140.1	111243077	LOC111243077	Annotated mRNA	NW_019211454.1	12542245	12563627	+	8	4976	384
XM_022813547.1	111253723	LOC111253723	Annotated mRNA	NW_019211460.1	4625317	4638971	-	9	5223	437
XM_022811978.1	111253074	LOC111253074	Annotated mRNA	NW_019211459.1	1792506	1812151	-	10	6837	224
XM_022795436.1	111246208	LOC111246208	Annotated mRNA	NW_019211456.1	12923481	12935548	-	4	6015	341
XM_022815412.1	111254504	LOC111254504	Annotated mRNA	NW_019211460.1	36885731	36888498	+	2	450	139
XM_022802858.1	111249249	LOC111249249	Annotated mRNA	NW_019211457.1	13541519	13547757	+	9	2931	445
XR_002673027.1	111249661	LOC111249661	Annotated mRNA	NW_019211457.1	45209596	45215865	-	7	4110	NA
XR_002671919.1	111247009	LOC111247009	Annotated mRNA	NW_019211456.1	47380038	47391206	+	12	5267	NA
XM_022814429.1	111254014	LOC111254014	Annotated mRNA	NW_019211460.1	11124000	11143752	-	12	4164	703
XM_022807946.1	111251402	LOC111251402	Annotated mRNA	NW_019211458.1	40086909	40105881	-	9	7849	725
XM_022801295.1	111248631	LOC111248631	Annotated mRNA	NW_019211457.1	39146721	39163041	-	24	6723	1639
XM_022794792.1	111245874	LOC111245874	Annotated mRNA	NW_019211455.1	37523909	37528941	+	3	1787	282
XM_022815915.1	111254746	LOC111254746	Annotated mRNA	NW_019211460.1	34825833	34832246	+	8	1456	327
XM_022813609.1	111253737	LOC111253737	Annotated mRNA	NW_019211460.1	1934175	1945729	+	9	3307	310
XM_022796874.1	111246750	LOC111246750	Annotated mRNA	NW_019211456.1	5450967	5458528	-	3	1696	173
XM_022802822.1	111249234	LOC111249234	Annotated mRNA	NW_019211457.1	35456153	35465332	-	9	1155	315
XR_002672629.1	111248628	LOC111248628	Annotated mRNA	NW_019211457.1	30167916	30200449	-	12	4661	NA
XM_022795296.1	111246162	LOC111246162	Annotated mRNA	NW_019211456.1	16001501	16122656	+	10	11697	392
XM_022789874.1	111243786	LOC111243786	Annotated mRNA	NW_019211455.1	15102283	15119204	-	15	9353	555
XM_022816124.1	111254845	LOC111254845	Annotated mRNA	NW_019211460.1	8199752	8205480	+	9	2966	468
XM_022807555.1	111251191	LOC111251191	Annotated mRNA	NW_019211458.1	35974494	35977636	+	3	1417	150
XM_022788446.1	111243232	LOC111243232	Annotated mRNA	NW_019211454.1	65988892	66018101	+	15	7715	1653
XM_022803952.1	111249714	LOC111249714	Annotated mRNA	NW_019211457.1	11761283	11765947	+	5	2941	258
XM_022794825.1	111245883	LOC111245883	Annotated mRNA	NW_019211454.1	9475048	9515697	+	3	7616	638
XR_002673037.1	111249694	LOC111249694	Annotated mRNA	NW_019211457.1	13379768	13385649	-	3	3999	NA
XM_022801447.1	111248691	LOC111248691	Annotated mRNA	NW_019211457.1	9074490	9084787	-	12	3793	739
XM_022794107.1	111245580	LOC111245580	Annotated mRNA	NW_019211455.1	28026569	28034066	+	3	5212	228
XM_022814435.1	111254015	LOC111254015	Annotated mRNA	NW_019211460.1	11156956	11166328	+	11	3387	407
XR_002673158.1	111250010	LOC111250010	Annotated mRNA	NW_019211457.1	19076138	19080798	+	7	1194	NA
XM_022815607.1	111254602	LOC111254602	Annotated mRNA	NW_019211460.1	31997553	32012920	-	10	3445	503
XM_022800910.1	111248471	LOC111248471	Annotated mRNA	NW_019211456.1	52002803	52013507	-	13	4027	792
XM_022788430.1	111243214	LOC111243214	Annotated mRNA	NW_019211454.1	49260326	49504425	+	14	6413	951
XM_022797976.1	111247266	LOC111247266	Annotated mRNA	NW_019211456.1	32720555	32745393	-	6	1367	364
XM_022793155.1	111245179	LOC111245179	Annotated mRNA	NW_019211455.1	35374586	35383713	+	4	6416	1467
XM_022797094.1	111246834	LOC111246834	Annotated mRNA	NW_019211456.1	20351211	20370152	+	11	2127	526
XM_022816271.1	111254904	LOC111254904	Annotated mRNA	NW_019211460.1	30266496	30274298	-	9	3065	346
XR_002671451.1	111245740	LOC111245740	Annotated mRNA	NW_019211454.1	53672294	53685706	+	3	11402	NA
XM_022799051.1	111247747	LOC111247747	Annotated mRNA	NW_019211456.1	43322968	43330991	-	11	3581	871
XM_022816287.1	111254910	LOC111254910	Annotated mRNA	NW_019211460.1	30381018	30404499	-	22	7126	783
XM_022795428.1	111246190	LOC111246190	Annotated mRNA	NW_019211454.1	39397297	39494471	-	14	6518	649
XM_022816396.1	111254938	LOC111254938	Annotated mRNA	NW_019211460.1	36996743	37028789	-	10	3024	376
XM_022801267.1	111248622	LOC111248622	Annotated mRNA	NW_019211457.1	14576456	14582740	+	8	3247	431
XM_022817451.1	111255459	LOC111255459	Annotated mRNA	NW_019211454.1	9239742	9260541	+	13	6813	1272
XM_022816559.1	111254996	LOC111254996	Annotated mRNA	NW_019211460.1	8781660	8812388	+	10	9805	841
XM_022788985.1	111243429	LOC111243429	Annotated mRNA	NW_019211454.1	21167693	21174364	+	6	3113	395
XM_022817370.1	111255409	LOC111255409	Annotated mRNA	NW_019211454.1	59322686	59349798	+	6	2022	299
XM_022801494.1	111248699	LOC111248699	Annotated mRNA	NW_019211457.1	15430531	15434400	+	3	2119	326
XM_022808036.1	111251457	LOC111251457	Annotated mRNA	NW_019211458.1	13314901	13330447	+	13	5525	758
XM_022797739.1	111247141	LOC111247141	Annotated mRNA	NW_019211456.1	5968463	5971993	-	4	1005	243
XM_022814408.1	111254007	LOC111254007	Annotated mRNA	NW_019211460.1	30756185	30760077	+	5	2555	185
XM_022811131.1	111252755	LOC111252755	Annotated mRNA	NW_019211459.1	4333742	4349313	-	10	3902	1144
XM_022795452.1	111246216	LOC111246216	Annotated mRNA	NW_019211456.1	43404419	43408666	-	3	1348	136
XM_022794964.1	111245940	LOC111245940	Annotated mRNA	NW_019211455.1	386913	392546	-	6	4375	573
XM_022810330.1	111252439	LOC111252439	Annotated mRNA	NW_019211459.1	12029457	12080279	+	10	7825	476
XM_022813593.1	111253731	LOC111253731	Annotated mRNA	NW_019211460.1	37207447	37249116	-	13	4608	820
XM_022808638.1	111251731	LOC111251731	Annotated mRNA	NW_019211458.1	39021031	39124402	+	10	5337	435
XM_022794712.1	111245844	LOC111245844	Annotated mRNA	NW_019211455.1	6005026	6011443	+	8	3275	744
XM_022806043.1	111250620	LOC111250620	Annotated mRNA	NW_019211458.1	8404757	8411733	-	9	1291	335
XM_022789945.1	111243812	LOC111243812	Annotated mRNA	NW_019211454.1	7377314	7418537	-	13	8505	938
XM_022797279.1	111246907	LOC111246907	Annotated mRNA	NW_019211456.1	30872269	30876211	-	8	1311	371
XM_022817277.1	111255372	LOC111255372	Annotated mRNA	NW_019211454.1	65604706	65617061	+	12	3416	657
XM_022817117.1	111255302	LOC111255302	Annotated mRNA	NW_019211454.1	3581491	3601044	-	17	4757	911
XM_022816807.1	111255149	LOC111255149	Annotated mRNA	NW_019212222.1	1864	6245	-	4	2029	159
XM_022793794.1	111245429	LOC111245429	Annotated mRNA	NW_019211455.1	10411044	10430664	-	13	10544	937
XM_022789844.1	111243776	LOC111243776	Annotated mRNA	NW_019211455.1	52527657	52537934	-	14	4867	1248
XM_022817074.1	111255264	LOC111255264	Annotated mRNA	NW_019211454.1	76668671	76706048	-	14	3997	933
XM_022812588.1	111253335	LOC111253335	Annotated mRNA	NW_019211459.1	8747649	8756329	-	18	2732	723
XM_022799665.1	111248002	LOC111248002	Annotated mRNA	NW_019211456.1	27118275	27158149	-	5	4151	428
XM_022810306.1	111252427	LOC111252427	Annotated mRNA	NW_019211459.1	11134065	11141859	+	9	2877	593
XM_022816104.1	111254839	LOC111254839	Annotated mRNA	NW_019211454.1	55075523	55102278	+	8	1815	296
XM_022795056.1	111245971	LOC111245971	Annotated mRNA	NW_019211455.1	9990714	10000038	+	11	4932	416
XM_022808369.1	111251626	LOC111251626	Annotated mRNA	NW_019211458.1	24234911	24358534	-	7	5461	493
XM_022801036.1	111248552	LOC111248552	Annotated mRNA	NW_019211457.1	39747725	39764742	+	9	4688	440
XM_022803086.1	111249338	LOC111249338	Annotated mRNA	NW_019211457.1	35290970	35293896	+	7	1026	185
XM_022806052.1	111250623	LOC111250623	Annotated mRNA	NW_019211454.1	33374882	33401002	+	6	3379	264
XM_022792325.1	111244838	LOC111244838	Annotated mRNA	NW_019211455.1	2808205	2815512	+	6	3200	423
XM_022789280.1	111243540	LOC111243540	Annotated mRNA	NW_019211454.1	57037928	57046991	+	8	7008	692
XM_022792855.1	111245061	LOC111245061	Annotated mRNA	NW_019211455.1	24698403	24709702	+	8	3416	548
XR_002672980.1	111249572	LOC111249572	Annotated mRNA	NW_019211457.1	14611045	14611646	-	2	467	NA
XM_022788075.1	111243046	LOC111243046	Annotated mRNA	NW_019211454.1	45288652	45298022	+	4	7394	345
XM_022805991.1	111250596	LOC111250596	Annotated mRNA	NW_019211458.1	35502022	35591478	-	10	5484	563
XM_022795566.1	111246266	LOC111246266	Annotated mRNA	NW_019211456.1	24540506	24553368	+	10	2911	367
XM_022803671.1	111249609	LOC111249609	Annotated mRNA	NW_019211457.1	28752104	28771875	+	8	2331	198
XM_022809766.1	111252243	LOC111252243	Annotated mRNA	NW_019211459.1	8302790	8337929	+	15	5684	1524
XM_022811124.1	111252749	LOC111252749	Annotated mRNA	NW_019211459.1	26874366	26885215	-	11	5676	796
XM_022795734.1	111246321	LOC111246321	Annotated mRNA	NW_019211456.1	47792850	47888817	+	21	11589	1112
XM_022803078.1	111249336	LOC111249336	Annotated mRNA	NW_019211457.1	29873228	29886366	+	6	3125	359
XR_002674505.1	111253165	LOC111253165	Annotated mRNA	NW_019211459.1	3926961	3960294	+	6	4399	NA
XM_022814055.1	111253884	LOC111253884	Annotated mRNA	NW_019211460.1	14537614	14569756	-	10	10692	971
XM_022792748.1	111245026	LOC111245026	Annotated mRNA	NW_019211455.1	5797101	5805461	+	6	2836	261
XR_002670274.1	111243038	LOC111243038	Annotated mRNA	NW_019211454.1	22688563	22709124	+	7	9803	NA
XM_022812971.1	111253499	LOC111253499	Annotated mRNA	NW_019211459.1	21343721	21351425	-	13	2026	539
XM_022808375.1	111251633	LOC111251633	Annotated mRNA	NW_019211458.1	38442694	38455203	-	6	3487	319
XM_022813001.1	111253513	LOC111253513	Annotated mRNA	NW_019211459.1	24354157	24398694	+	8	6507	419
XM_022795240.1	111246038	LOC111246038	Annotated mRNA	NW_019211455.1	26977409	26979023	-	2	1041	346
XM_022792841.1	111245055	LOC111245055	Annotated mRNA	NW_019211454.1	7994346	8003743	-	10	4380	868
XM_022803835.1	111249665	LOC111249665	Annotated mRNA	NW_019211457.1	14527212	14540333	-	13	3106	808
XM_022814041.1	111253880	LOC111253880	Annotated mRNA	NW_019211460.1	35523612	35533380	+	5	2269	616
XM_022806171.1	111250649	LOC111250649	Annotated mRNA	NW_019211458.1	9694273	9757651	+	30	9046	1464
XM_022799988.1	111248152	LOC111248152	Annotated mRNA	NW_019211456.1	24616386	24622407	+	8	1986	383
XM_022817105.1	111255297	LOC111255297	Annotated mRNA	NW_019211454.1	32887401	33000074	+	10	6357	595
XM_022813022.1	111253524	LOC111253524	Annotated mRNA	NW_019211459.1	31127862	31134648	+	2	5476	881
XM_022810939.1	111252672	LOC111252672	Annotated mRNA	NW_019211459.1	31977191	31986425	+	8	3557	256
XR_002674859.1	111253886	LOC111253886	Annotated mRNA	NW_019211460.1	11624218	11637629	+	14	2813	NA
XM_022817084.1	111255285	LOC111255285	Annotated mRNA	NW_019211454.1	65651834	65681378	-	12	10884	823
XM_022793315.1	111245233	LOC111245233	Annotated mRNA	NW_019211455.1	37157044	37170042	-	21	3746	1022
XM_022812769.1	111253425	LOC111253425	Annotated mRNA	NW_019211459.1	22648501	22906832	+	17	8511	424
XM_022793068.1	111245139	LOC111245139	Annotated mRNA	NW_019211455.1	6867374	6913102	+	30	4085	947
XM_022789679.1	111243708	LOC111243708	Annotated mRNA	NW_019211455.1	55238570	55271893	-	7	5248	411
XM_022803683.1	111249614	LOC111249614	Annotated mRNA	NW_019211457.1	11228952	11263466	+	9	4169	670
XM_022812166.1	111253152	LOC111253152	Annotated mRNA	NW_019211459.1	1017533	1019824	-	4	1209	188
XM_022800723.1	111248411	LOC111248411	Annotated mRNA	NW_019211456.1	35760873	35775347	-	11	3805	809
XM_022816184.1	111254867	LOC111254867	Annotated mRNA	NW_019211460.1	30468305	30473190	-	10	3017	649
XM_022811422.1	111252866	LOC111252866	Annotated mRNA	NW_019211459.1	19606316	19608861	+	2	2450	557
XM_022802138.1	111248963	LOC111248963	Annotated mRNA	NW_019211457.1	2093492	2125342	-	4	1128	192
XM_022796827.1	111246733	LOC111246733	Annotated mRNA	NW_019211456.1	39648559	39723334	-	29	8221	1187
XM_022809664.1	111252146	LOC111252146	Annotated mRNA	NW_019211458.1	27409303	27415720	+	4	968	153
XM_022817119.1	111255304	LOC111255304	Annotated mRNA	NW_019211454.1	33167994	33174798	-	4	3717	599
XM_022787867.1	111242919	LOC111242919	Annotated mRNA	NW_019211454.1	52684680	52695029	+	7	1026	226
XM_022793301.1	111245229	LOC111245229	Annotated mRNA	NW_019211455.1	27374161	27384218	-	10	1992	361
XM_022794370.1	111245700	LOC111245700	Annotated mRNA	NW_019211454.1	56947774	56953907	-	5	3760	279
XM_022809830.1	111252269	LOC111252269	Annotated mRNA	NW_019211459.1	23875635	23886010	-	15	2987	936
XM_022807989.1	111251427	LOC111251427	Annotated mRNA	NW_019211458.1	16482166	16491136	+	4	4673	716
XM_022788296.1	111243161	LOC111243161	Annotated mRNA	NW_019211454.1	17321921	17330164	+	9	5483	545
XM_022793082.1	111245140	LOC111245140	Annotated mRNA	NW_019211455.1	47853911	47869091	+	4	3116	409
XM_022812114.1	111253130	LOC111253130	Annotated mRNA	NW_019211459.1	23833568	23838485	+	7	1661	319
XM_022811637.1	111252948	LOC111252948	Annotated mRNA	NW_019211459.1	16513714	16526060	-	5	2484	160
XM_022789931.1	111243806	LOC111243806	Annotated mRNA	NW_019211455.1	19974613	20028890	+	6	3920	632
XM_022802790.1	111249222	LOC111249222	Annotated mRNA	NW_019211457.1	44230586	44243760	+	15	6043	1391
XM_022789546.1	111243666	LOC111243666	Annotated mRNA	NW_019211455.1	22157185	22292567	+	16	9405	1159
XM_022805544.1	111250377	LOC111250377	Annotated mRNA	NW_019211457.1	33878804	33889361	+	4	2247	179
XM_022810893.1	111252656	LOC111252656	Annotated mRNA	NW_019211459.1	27302999	27321873	+	10	7840	600
XM_022802685.1	111249171	LOC111249171	Annotated mRNA	NW_019211457.1	18491306	18561036	-	7	14889	190
XM_022795238.1	111246037	LOC111246037	Annotated mRNA	NW_019211455.1	44995051	45339866	-	12	13073	2316
XM_022802102.1	111248951	LOC111248951	Annotated mRNA	NW_019211457.1	42585426	42646756	+	22	6284	928
XR_002673768.1	111251426	LOC111251426	Annotated mRNA	NW_019211458.1	3555908	3569518	-	8	7105	NA
XM_022797341.1	111246935	LOC111246935	Annotated mRNA	NW_019211456.1	8644477	8651878	-	10	4700	500
XM_022804811.1	111250104	LOC111250104	Annotated mRNA	NW_019211457.1	23932519	23937481	-	1	4963	957
XM_022787661.1	111242816	LOC111242816	Annotated mRNA	NW_019211454.1	16659273	16702715	-	13	10299	1276
XM_022802699.1	111249103	LOC111249103	Annotated mRNA	NW_019211454.1	53454704	53506732	+	12	4708	689
XM_022811866.1	111253041	LOC111253041	Annotated mRNA	NW_019211459.1	8139749	8142028	+	3	1486	238
XR_002670670.1	111243944	LOC111243944	Annotated mRNA	NW_019211455.1	667303	768310	+	11	5873	NA
XM_022790598.1	111244045	LOC111244045	Annotated mRNA	NW_019211455.1	52766340	53009273	-	10	8701	527
XM_022809653.1	111252143	LOC111252143	Annotated mRNA	NW_019211458.1	17056443	17067856	+	16	4675	1041
XM_022810516.1	111252486	LOC111252486	Annotated mRNA	NW_019211454.1	42489907	42491266	-	3	855	200
XM_022813867.1	111253818	LOC111253818	Annotated mRNA	NW_019211454.1	3339346	3352067	-	8	4937	474
XM_022806196.1	111250656	LOC111250656	Annotated mRNA	NW_019211458.1	19975064	20018100	-	9	2580	284
XM_022809101.1	111251943	LOC111251943	Annotated mRNA	NW_019211458.1	10108289	10122974	+	9	1472	346
XM_022814575.1	111254082	LOC111254082	Annotated mRNA	NW_019211460.1	29855739	29900002	-	24	8121	1553
XR_002674578.1	111253300	LOC111253300	Annotated mRNA	NW_019211459.1	21845352	21864617	-	9	3001	NA
XM_022803138.1	111249339	LOC111249339	Annotated mRNA	NW_019211454.1	32381588	32431959	+	3	1774	421
XM_022802159.1	111248970	LOC111248970	Annotated mRNA	NW_019211457.1	18387341	18394819	+	4	5636	172
XM_022810524.1	111252501	LOC111252501	Annotated mRNA	NW_019211459.1	5217080	5222315	-	4	874	160
XM_022805445.1	111250344	LOC111250344	Annotated mRNA	NW_019211457.1	8852109	8857255	-	5	1944	168
XM_022801111.1	111248575	LOC111248575	Annotated mRNA	NW_019211457.1	49142831	49157282	-	13	8798	2451
XM_022812435.1	111253269	LOC111253269	Annotated mRNA	NW_019211459.1	11656453	11686079	-	9	3750	724
XM_022791144.1	111244257	LOC111244257	Annotated mRNA	NW_019211455.1	51231632	51237521	+	2	2253	264
XM_022809864.1	111252280	LOC111252280	Annotated mRNA	NW_019211459.1	16435022	16457116	-	17	4124	695
XM_022787875.1	111242929	LOC111242929	Annotated mRNA	NW_019211454.1	72610829	72614327	-	2	2876	333
XM_022813455.1	111253680	LOC111253680	Annotated mRNA	NW_019211460.1	26098633	26157569	-	8	3467	766
XM_022813944.1	111253843	LOC111253843	Annotated mRNA	NW_019211460.1	17725020	17727928	+	4	1180	313
XM_022815018.1	111254312	LOC111254312	Annotated mRNA	NW_019211460.1	37132666	37139132	+	2	1708	216
XM_022799956.1	111248142	LOC111248142	Annotated mRNA	NW_019211456.1	26368291	26376542	-	9	1789	213
XM_022812429.1	111253268	LOC111253268	Annotated mRNA	NW_019211459.1	5363197	5394045	+	8	6079	589
XM_022814569.1	111254078	LOC111254078	Annotated mRNA	NW_019211460.1	10739416	10743070	+	3	2131	545
XR_002671630.1	111246315	LOC111246315	Annotated mRNA	NW_019211456.1	6799024	7110245	+	11	6148	NA
XM_022814916.1	111254257	LOC111254257	Annotated mRNA	NW_019211454.1	29826650	29838050	-	9	7012	693
XM_022792518.1	111244927	LOC111244927	Annotated mRNA	NW_019211455.1	37588728	37592056	-	3	1624	470
XM_022802995.1	111249301	LOC111249301	Annotated mRNA	NW_019211457.1	50373571	50396073	-	10	1513	426
XM_022807734.1	111251283	LOC111251283	Annotated mRNA	NW_019211454.1	34276220	34283910	+	9	3777	627
XM_022796408.1	111246580	LOC111246580	Annotated mRNA	NW_019211456.1	44483321	44485769	-	3	1335	304
XM_022816071.1	111254822	LOC111254822	Annotated mRNA	NW_019211460.1	16755677	16760084	-	3	1056	101
XM_022791702.1	111244481	LOC111244481	Annotated mRNA	NW_019211454.1	70364452	70390297	-	11	4424	452
XM_022801003.1	111248547	LOC111248547	Annotated mRNA	NW_019211454.1	26639467	26642757	-	2	2647	391
XM_022796436.1	111246590	LOC111246590	Annotated mRNA	NW_019211456.1	57281089	57288508	-	8	2055	297
XM_022787639.1	111242805	LOC111242805	Annotated mRNA	NW_019211454.1	47883272	47886396	+	3	2590	281
XM_022792571.1	111244955	LOC111244955	Annotated mRNA	NW_019211455.1	27164862	27174199	+	8	5107	409
XM_022797502.1	111246998	LOC111246998	Annotated mRNA	NW_019211456.1	22166140	22175008	-	19	4355	1211
XM_022790853.1	111244131	LOC111244131	Annotated mRNA	NW_019211455.1	12364316	12367484	+	5	1402	228
XM_022801776.1	111248807	LOC111248807	Annotated mRNA	NW_019211457.1	36637397	36663459	+	12	12171	1200
XM_022791085.1	111244234	LOC111244234	Annotated mRNA	NW_019211455.1	1936259	2024795	-	14	8536	935
XM_022787869.1	111242911	LOC111242911	Annotated mRNA	NW_019211454.1	34937570	34956492	-	4	2857	139
XM_022788544.1	111243269	LOC111243269	Annotated mRNA	NW_019211454.1	75009975	75084159	-	10	9339	507
XM_022787598.1	111255442	LOC111255442	Annotated mRNA	NW_019211454.1	8963007	8968992	-	7	3853	414
XM_022813441.1	111253675	LOC111253675	Annotated mRNA	NW_019211460.1	3369829	3392263	+	13	3424	769
XM_022798364.1	111247452	LOC111247452	Annotated mRNA	NW_019211456.1	11112403	11114800	+	3	883	181
XM_022807702.1	111251271	LOC111251271	Annotated mRNA	NW_019211458.1	30506509	30513316	+	4	882	293
XM_022792902.1	111245085	LOC111245085	Annotated mRNA	NW_019211455.1	48846179	48851446	-	5	1804	362
XM_022808381.1	111251637	LOC111251637	Annotated mRNA	NW_019211458.1	36140634	36149581	-	11	2308	529
XM_022794343.1	111245685	LOC111245685	Annotated mRNA	NW_019211455.1	48895851	48906287	+	11	6868	1810
XM_022802232.1	111248995	LOC111248995	Annotated mRNA	NW_019211454.1	65353499	65358292	-	7	1216	389
XM_022801008.1	111248548	LOC111248548	Annotated mRNA	NW_019211457.1	11148305	11151077	-	6	1149	207
XM_022812071.1	111253116	LOC111253116	Annotated mRNA	NW_019211459.1	16860003	16884105	+	11	7974	702
XM_022790377.1	111243954	LOC111243954	Annotated mRNA	NW_019211455.1	32670972	32685406	+	9	2534	404
XM_022797805.1	111247168	LOC111247168	Annotated mRNA	NW_019211456.1	18517071	18547937	-	16	3160	813
XM_022796595.1	111246655	LOC111246655	Annotated mRNA	NW_019211456.1	24391955	24405758	-	4	7224	257
XM_022808963.1	111251882	LOC111251882	Annotated mRNA	NW_019211458.1	21410138	21551323	+	3	12016	417
XM_022801556.1	111248724	LOC111248724	Annotated mRNA	NW_019211457.1	45894467	45913182	+	8	7797	722
XM_022791424.1	111244380	LOC111244380	Annotated mRNA	NW_019211455.1	11280108	11334069	+	14	11458	1271
XM_022800029.1	111248172	LOC111248172	Annotated mRNA	NW_019211456.1	23585747	23599608	-	5	877	194
XM_022808504.1	111251676	LOC111251676	Annotated mRNA	NW_019211458.1	8748319	8755561	+	4	3448	673
XM_022808822.1	111251799	LOC111251799	Annotated mRNA	NW_019211458.1	33812603	33818779	-	7	2588	482
XM_022790464.1	111243982	LOC111243982	Annotated mRNA	NW_019211455.1	15182414	15187631	+	3	2322	387
XM_022787625.1	111242798	LOC111242798	Annotated mRNA	NW_019211454.1	35598059	35608665	-	5	1232	209
XM_022790843.1	111244129	LOC111244129	Annotated mRNA	NW_019211455.1	6655967	6664878	-	5	1268	283
XM_022790367.1	111243954	LOC111243954	Annotated mRNA	NW_019211455.1	32674517	32687817	+	10	2623	528
XM_022810188.1	111252382	LOC111252382	Annotated mRNA	NW_019211459.1	29999469	30131812	-	9	3144	317
XM_022796589.1	111246655	LOC111246655	Annotated mRNA	NW_019211456.1	24391955	24406541	-	4	2212	257
XM_022793658.1	111245377	LOC111245377	Annotated mRNA	NW_019211455.1	52098468	52164076	-	16	6079	1177
XM_022803398.1	111249483	LOC111249483	Annotated mRNA	NW_019211457.1	23380085	23386903	-	7	2388	373
XM_022811204.1	111252777	LOC111252777	Annotated mRNA	NW_019211459.1	16372386	16377244	+	8	2091	435
XM_022815060.1	111254344	LOC111254344	Annotated mRNA	NW_019211460.1	35144378	35153968	-	8	3814	680
XM_022791211.1	111244283	LOC111244283	Annotated mRNA	NW_019211455.1	55722668	55743127	+	15	2683	606
XM_022790860.1	111244136	LOC111244136	Annotated mRNA	NW_019211455.1	28528384	28534908	+	6	3299	375
XM_022810934.1	111252671	LOC111252671	Annotated mRNA	NW_019211459.1	31937536	31950403	-	5	2027	349
XM_022816888.1	111255193	LOC111255193	Annotated mRNA	NW_019212428.1	4031	36064	-	11	9123	964
XM_022803223.1	111249401	LOC111249401	Annotated mRNA	NW_019211457.1	44380590	44399222	+	12	3969	584
XM_022796100.1	111246465	LOC111246465	Annotated mRNA	NW_019211456.1	12004808	12011815	+	9	3907	809
XM_022794398.1	111245709	LOC111245709	Annotated mRNA	NW_019211455.1	55773832	55784825	+	6	2929	419
XM_022791372.1	111244357	LOC111244357	Annotated mRNA	NW_019211454.1	76325780	76334133	-	4	2715	196
XM_022809423.1	111252060	LOC111252060	Annotated mRNA	NW_019211454.1	67229240	67232591	-	3	2204	400
XM_022808973.1	111251886	LOC111251886	Annotated mRNA	NW_019211458.1	10738531	10796623	-	13	3163	453
XM_022797228.1	111246881	LOC111246881	Annotated mRNA	NW_019211456.1	29244157	29245300	-	1	1144	241
XM_022806632.1	111250826	LOC111250826	Annotated mRNA	NW_019211458.1	39592067	39632623	-	3	8530	890
XM_022814120.1	111253904	LOC111253904	Annotated mRNA	NW_019211460.1	9122692	9155657	-	12	2315	551
XM_022796469.1	111246604	LOC111246604	Annotated mRNA	NW_019211456.1	5668142	5702955	-	22	7210	2225
XM_022789032.1	111243451	LOC111243451	Annotated mRNA	NW_019211454.1	69891690	69907705	+	4	6077	226
XM_022790456.1	111243976	LOC111243976	Annotated mRNA	NW_019211454.1	18463807	18467943	-	2	3790	574
XM_022791590.1	111244427	LOC111244427	Annotated mRNA	NW_019211454.1	43569039	43707319	+	18	14391	3328
XM_022813701.1	111253765	LOC111253765	Annotated mRNA	NW_019211454.1	25630138	25643268	+	19	3149	904
XM_022797790.1	111247164	LOC111247164	Annotated mRNA	NW_019211456.1	34633318	34642829	-	10	5108	610
XM_022806352.1	111250725	LOC111250725	Annotated mRNA	NW_019211458.1	32621719	32629295	+	8	3250	446
XM_022806046.1	111250621	LOC111250621	Annotated mRNA	NW_019211458.1	8383591	8400897	+	8	4648	287
XM_022794826.1	111245884	LOC111245884	Annotated mRNA	NW_019211455.1	36016639	36029642	+	8	4273	687
XM_022812881.1	111253471	LOC111253471	Annotated mRNA	NW_019211459.1	17157553	17163910	+	6	2250	411
XM_022816506.1	111254960	LOC111254960	Annotated mRNA	NW_019211454.1	37873027	37888973	-	15	7923	842
XM_022815016.1	111254312	LOC111254312	Annotated mRNA	NW_019211460.1	37132396	37139132	+	2	1544	216
XM_022788938.1	111243412	LOC111243412	Annotated mRNA	NW_019211454.1	48099851	48111029	-	21	4709	1351
XM_022789149.1	111243487	LOC111243487	Annotated mRNA	NW_019211454.1	4900984	4919317	-	8	3577	593
XM_022808229.1	111251557	LOC111251557	Annotated mRNA	NW_019211458.1	33650742	33656091	+	4	1163	167
XM_022810108.1	111252366	LOC111252366	Annotated mRNA	NW_019211459.1	21604670	21613968	+	4	2757	399
XM_022798935.1	111247683	LOC111247683	Annotated mRNA	NW_019211454.1	4843375	4862288	+	12	3995	595
XM_022815604.1	111254601	LOC111254601	Annotated mRNA	NW_019211460.1	26913413	26916992	+	3	649	120
XM_022790054.1	111243846	LOC111243846	Annotated mRNA	NW_019211455.1	9523537	9554672	+	3	2921	429
XM_022808520.1	111251688	LOC111251688	Annotated mRNA	NW_019211458.1	20173943	20185395	-	4	3594	347
XR_002670451.1	111243386	LOC111243386	Annotated mRNA	NW_019211454.1	64725571	64727639	-	4	628	NA
XM_022806826.1	111250896	LOC111250896	Annotated mRNA	NW_019211458.1	10155955	10305311	+	11	10664	1538
XM_022812019.1	111253099	LOC111253099	Annotated mRNA	NW_019211459.1	2629406	2641530	+	8	4925	335
XM_022815958.1	111254771	LOC111254771	Annotated mRNA	NW_019211460.1	7622026	7629094	+	6	1945	327
XM_022800697.1	111248403	LOC111248403	Annotated mRNA	NW_019211456.1	13194841	13255317	-	9	3247	423
XM_022798146.1	111247344	LOC111247344	Annotated mRNA	NW_019211456.1	10606624	10619045	-	16	8142	1060
XR_002672299.1	111247871	LOC111247871	Annotated mRNA	NW_019211456.1	24468570	24472334	+	5	1392	NA
XM_022801422.1	111248682	LOC111248682	Annotated mRNA	NW_019211457.1	27988334	28008810	+	7	13136	1905
XR_002675103.1	111254616	LOC111254616	Annotated mRNA	NW_019211460.1	3933883	3942205	+	5	4543	NA
XM_022813715.1	111253771	LOC111253771	Annotated mRNA	NW_019211460.1	26555002	26558986	-	5	1847	213
XM_022816391.1	111254935	LOC111254935	Annotated mRNA	NW_019211460.1	2443942	2452487	-	4	1566	180
XM_022800427.1	111248305	LOC111248305	Annotated mRNA	NW_019211456.1	37916613	37921002	-	5	1894	370
XM_022800939.1	111248476	LOC111248476	Annotated mRNA	NW_019211454.1	31796205	31837853	-	27	5413	1392
XM_022805678.1	111250428	LOC111250428	Annotated mRNA	NW_019211457.1	21846364	21879443	+	9	3936	661
XM_022806364.1	111250457	LOC111250457	Annotated mRNA	NW_019211454.1	15238660	15251775	-	11	4485	741
XM_022814135.1	111253907	LOC111253907	Annotated mRNA	NW_019211460.1	11559208	11563425	-	4	1456	323
XM_022816530.1	111254988	LOC111254988	Annotated mRNA	NW_019211460.1	7392380	7409880	-	7	4929	511
XM_022796122.1	111246471	LOC111246471	Annotated mRNA	NW_019211456.1	12057989	12073095	+	8	1153	328
XM_022813345.1	111253634	LOC111253634	Annotated mRNA	NW_019211460.1	36525285	36531158	-	7	1432	312
XM_022788471.1	111243242	LOC111243242	Annotated mRNA	NW_019211454.1	75970309	75975108	+	3	725	101
XM_022797550.1	111247027	LOC111247027	Annotated mRNA	NW_019211456.1	21071785	21078974	-	7	1743	365
XM_022817706.1	111255588	LOC111255588	Annotated mRNA	NW_019211454.1	52296402	52316147	-	10	3642	612
XM_022788285.1	111243158	LOC111243158	Annotated mRNA	NW_019211454.1	17534260	17632680	-	14	15063	854
XM_022814032.1	111253877	LOC111253877	Annotated mRNA	NW_019211460.1	4941455	4964302	+	12	2291	347
XM_022800687.1	111248402	LOC111248402	Annotated mRNA	NW_019211456.1	42063150	42066093	+	4	2003	176
XM_022790732.1	111244093	LOC111244093	Annotated mRNA	NW_019211455.1	33627205	33647066	+	12	5217	748
XM_022817687.1	111255579	LOC111255579	Annotated mRNA	NW_019211454.1	60729318	60742476	-	7	8123	430
XM_022804190.1	111249823	LOC111249823	Annotated mRNA	NW_019211454.1	4115118	4117993	+	5	1612	298
XM_022817359.1	111255406	LOC111255406	Annotated mRNA	NW_019211454.1	59256523	59300870	+	11	1932	532
XR_002674229.1	111252473	LOC111252473	Annotated mRNA	NW_019211459.1	14330189	14411321	+	7	5638	NA
XM_022804180.1	111249819	LOC111249819	Annotated mRNA	NW_019211457.1	29385292	29387563	-	1	2272	156
XM_022805686.1	111250429	LOC111250429	Annotated mRNA	NW_019211457.1	24401881	24413502	+	10	7379	1794
XM_022798502.1	111247512	LOC111247512	Annotated mRNA	NW_019211456.1	56053995	56059265	-	6	3391	870
XM_022815757.1	111254666	LOC111254666	Annotated mRNA	NW_019211460.1	22467625	22476057	+	3	1519	113
XM_022809710.1	111252227	LOC111252227	Annotated mRNA	NW_019211459.1	6645058	6649933	-	2	4766	277
XM_022788624.1	111243296	LOC111243296	Annotated mRNA	NW_019211454.1	14206391	14218930	+	15	4629	998
XM_022788940.1	111243412	LOC111243412	Annotated mRNA	NW_019211454.1	48100574	48111034	-	19	4430	1253
XM_022790125.1	111243876	LOC111243876	Annotated mRNA	NW_019211455.1	68929	217695	-	11	6650	773
XM_022802572.1	111249130	LOC111249130	Annotated mRNA	NW_019211454.1	10503132	10515023	-	14	2879	899
XM_022790064.1	111243857	LOC111243857	Annotated mRNA	NW_019211455.1	1921757	1930497	-	5	5551	500
XM_022800100.1	111248198	LOC111248198	Annotated mRNA	NW_019211456.1	55997735	56002058	-	4	844	113
XM_022803672.1	111249609	LOC111249609	Annotated mRNA	NW_019211457.1	28752104	28771875	+	9	1966	198
XM_022791637.1	111244459	LOC111244459	Annotated mRNA	NW_019211455.1	43756913	43760013	-	4	1486	91
XM_022809726.1	111252230	LOC111252230	Annotated mRNA	NW_019211459.1	3875435	3891803	-	11	4442	717
XM_022795733.1	111246321	LOC111246321	Annotated mRNA	NW_019211456.1	47793859	47888817	+	20	11255	1112
XM_022796831.1	111246733	LOC111246733	Annotated mRNA	NW_019211456.1	39648560	39704153	-	27	8386	1059
XM_022796086.1	111246443	LOC111246443	Annotated mRNA	NW_019211454.1	54558083	54562048	+	9	1388	240
XM_022798757.1	111247614	LOC111247614	Annotated mRNA	NW_019211456.1	39188705	39198290	-	8	1698	287
XM_022814015.1	111253872	LOC111253872	Annotated mRNA	NW_019211460.1	25836183	25897222	-	8	6403	527
XM_022796822.1	111246733	LOC111246733	Annotated mRNA	NW_019211456.1	39648559	39802265	-	30	8870	1317
XM_022814978.1	111254288	LOC111254288	Annotated mRNA	NW_019211460.1	22368966	22397008	+	12	6979	534
XM_022809145.1	111251953	LOC111251953	Annotated mRNA	NW_019211458.1	27449871	27471461	+	25	5987	1526
XM_022791855.1	111244600	LOC111244600	Annotated mRNA	NW_019211455.1	48474762	48477985	+	4	1178	138
XR_002670277.1	111243038	LOC111243038	Annotated mRNA	NW_019211454.1	22688562	22724863	+	8	9840	NA
XM_022802849.1	111249245	LOC111249245	Annotated mRNA	NW_019211457.1	40335471	40343584	-	6	1544	414
XM_022816508.1	111254980	LOC111254980	Annotated mRNA	NW_019211460.1	38365215	38401545	-	10	2552	585
XM_022789626.1	111243690	LOC111243690	Annotated mRNA	NW_019211455.1	47326766	47338148	+	6	4910	444
XM_022788936.1	111243411	LOC111243411	Annotated mRNA	NW_019211454.1	43814792	43819445	+	3	3793	343
XM_022799692.1	111248014	LOC111248014	Annotated mRNA	NW_019211456.1	43918399	43931682	+	5	1801	143
XM_022800482.1	111248328	LOC111248328	Annotated mRNA	NW_019211456.1	17666971	17684289	-	8	1733	273
XM_022804485.1	111249974	LOC111249974	Annotated mRNA	NW_019211457.1	24001929	24007593	-	4	3805	379
XM_022788038.1	111243034	LOC111243034	Annotated mRNA	NW_019211454.1	37066859	37103387	-	16	10845	1642
XM_022809354.1	111252034	LOC111252034	Annotated mRNA	NW_019211458.1	580093	593840	-	6	4911	283
XM_022815231.1	111254409	LOC111254409	Annotated mRNA	NW_019211460.1	9770851	9807536	+	6	4874	339
XM_022814960.1	111254282	LOC111254282	Annotated mRNA	NW_019211460.1	15511710	15558663	-	7	3207	486
XM_022810474.1	111252485	LOC111252485	Annotated mRNA	NW_019211459.1	1027840	1049735	+	18	7143	1652
XM_022815731.1	111254658	LOC111254658	Annotated mRNA	NW_019211460.1	21604654	21610190	-	6	2579	271
XM_022813895.1	111253825	LOC111253825	Annotated mRNA	NW_019211460.1	28062315	28109515	-	5	6051	201
XM_022807113.1	111250996	LOC111250996	Annotated mRNA	NW_019211454.1	25967821	25981907	-	14	6078	1505
XM_022816961.1	111255228	LOC111255228	Annotated mRNA	NW_019212776.1	299	962	+	1	664	221
XM_022805676.1	111250428	LOC111250428	Annotated mRNA	NW_019211457.1	21846368	21898061	+	12	3360	757
XM_022811331.1	111252823	LOC111252823	Annotated mRNA	NW_019211459.1	28204447	28211118	+	4	4139	515
XM_022804499.1	111248235	LOC111248235	Annotated mRNA	NW_019211454.1	8955165	8962716	+	8	1761	478
XM_022809362.1	111252037	LOC111252037	Annotated mRNA	NW_019211458.1	20921366	20931284	-	14	4308	532
XM_022807421.1	111251116	LOC111251116	Annotated mRNA	NW_019211458.1	3785901	3789323	+	4	613	135
XM_022817622.1	111255545	LOC111255545	Annotated mRNA	NW_019211454.1	70045716	70059743	+	6	4604	216
XM_022800966.1	111248476	LOC111248476	Annotated mRNA	NW_019211454.1	31796205	31837853	-	26	5248	1337
XM_022789610.1	111243688	LOC111243688	Annotated mRNA	NW_019211455.1	47346661	47360757	+	12	3985	818
XM_022794353.1	111245689	LOC111245689	Annotated mRNA	NW_019211455.1	48905539	48916016	-	7	2776	110
XM_022801894.1	111248844	LOC111248844	Annotated mRNA	NW_019211454.1	34306900	34312446	+	6	3234	336
XM_022814000.1	111253865	LOC111253865	Annotated mRNA	NW_019211460.1	825010	840316	-	20	6945	807
XM_022796242.1	111246515	LOC111246515	Annotated mRNA	NW_019211456.1	13405847	13410507	+	2	3899	738
XM_022806988.1	111250955	LOC111250955	Annotated mRNA	NW_019211458.1	33432351	33489759	+	7	1335	230
XM_022792804.1	111245046	LOC111245046	Annotated mRNA	NW_019211455.1	21702201	21710864	+	6	5332	597
XM_022801309.1	111248636	LOC111248636	Annotated mRNA	NW_019211457.1	15744424	15777467	+	2	13632	568
XM_022812616.1	111253353	LOC111253353	Annotated mRNA	NW_019211459.1	16620561	16622999	-	5	937	181
XM_022791546.1	111244426	LOC111244426	Annotated mRNA	NW_019211455.1	56145815	56333841	+	20	6902	1364
XM_022794921.1	111245919	LOC111245919	Annotated mRNA	NW_019211455.1	39197963	39233815	+	26	6333	1929
XR_002674227.1	111252322	LOC111252322	Annotated mRNA	NW_019211454.1	42319636	42369539	-	12	3320	NA
XM_022800549.1	111248353	LOC111248353	Annotated mRNA	NW_019211456.1	29846635	29858606	-	11	2134	482
XR_002673428.1	111250600	LOC111250600	Annotated mRNA	NW_019211458.1	13909099	13928030	-	7	1476	NA
XM_022788790.1	111243359	LOC111243359	Annotated mRNA	NW_019211454.1	21980896	21986599	+	7	2529	410
XM_022807148.1	111251014	LOC111251014	Annotated mRNA	NW_019211458.1	19005675	19009312	+	6	1207	262
XM_022804590.1	111250014	LOC111250014	Annotated mRNA	NW_019211457.1	50494809	50500205	+	10	2307	392
XM_022794913.1	111245915	LOC111245915	Annotated mRNA	NW_019211455.1	51697807	51746596	+	2	5858	457
XM_022809249.1	111252000	LOC111252000	Annotated mRNA	NW_019211458.1	2582318	2595744	-	12	4795	624
XM_022796819.1	111246732	LOC111246732	Annotated mRNA	NW_019211456.1	57176050	57187126	-	8	4335	331
XM_022808919.1	111251857	LOC111251857	Annotated mRNA	NW_019211458.1	16357773	16361091	-	4	2285	284
XM_022803450.1	111249506	LOC111249506	Annotated mRNA	NW_019211457.1	8966285	8978171	-	9	3750	546
XM_022794743.1	111245857	LOC111245857	Annotated mRNA	NW_019211455.1	28438205	28499372	-	7	5341	587
XM_022813848.1	111253814	LOC111253814	Annotated mRNA	NW_019211460.1	31335726	31339544	-	6	1357	308
XM_022815747.1	111254662	LOC111254662	Annotated mRNA	NW_019211460.1	22509467	22572206	+	8	11346	678
XM_022789932.1	111243806	LOC111243806	Annotated mRNA	NW_019211455.1	20008503	20028890	+	6	3937	632
XM_022815796.1	111254689	LOC111254689	Annotated mRNA	NW_019211460.1	35194653	35199631	-	5	2982	170
XM_022803545.1	111249540	LOC111249540	Annotated mRNA	NW_019211457.1	12388199	12391250	+	4	843	201
XM_022790438.1	111243968	LOC111243968	Annotated mRNA	NW_019211455.1	36777592	36786014	+	6	2667	337
XM_022796238.1	111246513	LOC111246513	Annotated mRNA	NW_019211456.1	13396738	13400720	+	3	2793	790
XM_022806953.1	111250941	LOC111250941	Annotated mRNA	NW_019211458.1	39739861	39757002	-	13	4464	816
XM_022809819.1	111252262	LOC111252262	Annotated mRNA	NW_019211459.1	17359042	17404284	-	14	8131	2473
XR_002674936.1	111254101	LOC111254101	Annotated mRNA	NW_019211460.1	28969874	28972926	-	4	833	NA
XM_022807416.1	111251112	LOC111251112	Annotated mRNA	NW_019211458.1	17222292	17238597	-	3	5788	385
XM_022792836.1	111245052	LOC111245052	Annotated mRNA	NW_019211455.1	21736208	21740989	+	7	1473	266
XM_022797342.1	111246935	LOC111246935	Annotated mRNA	NW_019211456.1	8644477	8651878	-	10	4714	500
XR_002674867.1	111253903	LOC111253903	Annotated mRNA	NW_019211460.1	30615004	30682274	-	24	4905	NA
XM_022799893.1	111248110	LOC111248110	Annotated mRNA	NW_019211456.1	6517603	6521800	-	5	861	164
XM_022791578.1	111244433	LOC111244433	Annotated mRNA	NW_019211455.1	22845995	22847896	+	3	985	193
XM_022803559.1	111249555	LOC111249555	Annotated mRNA	NW_019211457.1	33901924	33908994	-	8	2863	396
XM_022790151.1	111243884	LOC111243884	Annotated mRNA	NW_019211455.1	28547635	28567440	-	15	6427	914
XM_022793173.1	111245187	LOC111245187	Annotated mRNA	NW_019211455.1	31299355	31308913	-	8	1600	380
XM_022817211.1	111255342	LOC111255342	Annotated mRNA	NW_019211454.1	64213036	64242225	+	15	4837	780
XM_022804326.1	111249877	LOC111249877	Annotated mRNA	NW_019211457.1	1198267	1230861	+	19	8167	1418
XM_022816097.1	111254838	LOC111254838	Annotated mRNA	NW_019211460.1	17005322	17021477	-	3	7623	552
XM_022793344.1	111245243	LOC111245243	Annotated mRNA	NW_019211455.1	37972795	37977726	+	3	3654	834
XR_002672854.1	111249253	LOC111249253	Annotated mRNA	NW_019211454.1	4806059	4808716	-	4	1254	NA
XM_022789628.1	111243691	LOC111243691	Annotated mRNA	NW_019211455.1	27864115	27912765	+	18	6227	886
XR_002671834.1	111246891	LOC111246891	Annotated mRNA	NW_019211456.1	4357591	4427217	+	12	5285	NA
XM_022810375.1	111252454	LOC111252454	Annotated mRNA	NW_019211459.1	10872491	10898945	-	10	6944	1009
XM_022803014.1	111249307	LOC111249307	Annotated mRNA	NW_019211457.1	17800400	17930947	-	10	2899	721
XM_022802928.1	111249287	LOC111249287	Annotated mRNA	NW_019211457.1	29175714	29188566	+	6	1555	329
XM_022809540.1	111252104	LOC111252104	Annotated mRNA	NW_019211458.1	32708409	32718313	-	4	6865	387
XM_022815203.1	111254388	LOC111254388	Annotated mRNA	NW_019211454.1	4639750	4643803	-	7	1674	290
XM_022792884.1	111245077	LOC111245077	Annotated mRNA	NW_019211455.1	58009208	58017830	-	8	4260	378
XM_022789241.1	111243527	LOC111243527	Annotated mRNA	NW_019211454.1	58378590	58409655	+	20	9068	1049
XM_022813486.1	111253698	LOC111253698	Annotated mRNA	NW_019211460.1	37363740	37374201	-	6	3430	625
XM_022807997.1	111251432	LOC111251432	Annotated mRNA	NW_019211458.1	40742038	40783813	+	6	3732	782
XM_022793376.1	111245255	LOC111245255	Annotated mRNA	NW_019211455.1	42879166	42883445	-	5	2690	208
XM_022808095.1	111251487	LOC111251487	Annotated mRNA	NW_019211458.1	3029717	3036456	-	6	1993	598
XM_022790270.1	111243924	LOC111243924	Annotated mRNA	NW_019211455.1	7422139	7429353	+	8	3059	716
XM_022806124.1	111250640	LOC111250640	Annotated mRNA	NW_019211458.1	27844248	27890714	+	5	2717	179
XM_022799955.1	111248141	LOC111248141	Annotated mRNA	NW_019211456.1	52403284	52404649	-	2	1149	151
XR_002670607.1	111243782	LOC111243782	Annotated mRNA	NW_019211455.1	52498082	52503317	-	4	2934	NA
XM_022811290.1	111252786	LOC111252786	Annotated mRNA	NW_019211454.1	59739352	59798930	+	8	7947	475
XM_022815883.1	111254733	LOC111254733	Annotated mRNA	NW_019211460.1	1791841	1806858	-	19	6057	1357
XM_022801775.1	111248807	LOC111248807	Annotated mRNA	NW_019211457.1	36637396	36663459	+	12	12205	1211
XM_022814303.1	111253975	LOC111253975	Annotated mRNA	NW_019211460.1	338434	356379	-	10	2394	471
XM_022796343.1	111246555	LOC111246555	Annotated mRNA	NW_019211456.1	27209871	27237842	+	8	6055	406
XM_022813409.1	111253667	LOC111253667	Annotated mRNA	NW_019211460.1	31683778	31710036	+	10	4889	509
XM_022815382.1	111254487	LOC111254487	Annotated mRNA	NW_019211460.1	33662513	33664437	-	4	955	286
XM_022792905.1	111245086	LOC111245086	Annotated mRNA	NW_019211455.1	48812138	48815731	+	4	2719	350
XM_022797120.1	111246840	LOC111246840	Annotated mRNA	NW_019211454.1	7948108	7954046	+	4	1764	482
XM_022802231.1	111248996	LOC111248996	Annotated mRNA	NW_019211457.1	26613543	26617253	-	2	3095	351
XM_022797655.1	111247091	LOC111247091	Annotated mRNA	NW_019211456.1	6367188	6371477	+	7	1828	511
XM_022812914.1	111253477	LOC111253477	Annotated mRNA	NW_019211459.1	16132054	16142635	-	8	3636	251
XM_022811508.1	111252892	LOC111252892	Annotated mRNA	NW_019211459.1	12870132	13096834	-	19	8427	1504
XM_022798786.1	111247623	LOC111247623	Annotated mRNA	NW_019211456.1	27161377	27170867	-	9	4140	825
XM_022804431.1	111249947	LOC111249947	Annotated mRNA	NW_019211457.1	21938956	21939917	-	2	638	176
XM_022794325.1	111245674	LOC111245674	Annotated mRNA	NW_019211455.1	31408031	31422068	+	7	1526	404
XM_022806792.1	111250876	LOC111250876	Annotated mRNA	NW_019211458.1	29747115	29748683	+	3	1268	95
XM_022794278.1	111245656	LOC111245656	Annotated mRNA	NW_019211455.1	18079493	18087305	-	8	4011	536
XM_022813532.1	111253718	LOC111253718	Annotated mRNA	NW_019211460.1	3774165	3802773	+	5	6480	293
XR_002672060.1	111247278	LOC111247278	Annotated mRNA	NW_019211456.1	40745331	40796567	+	17	6367	NA
XR_002670815.1	111244244	LOC111244244	Annotated mRNA	NW_019211455.1	3172499	3187650	+	9	3220	NA
XM_022797649.1	111247091	LOC111247091	Annotated mRNA	NW_019211456.1	6367099	6371477	+	7	1861	561
XM_022798018.1	111247289	LOC111247289	Annotated mRNA	NW_019211456.1	3277898	3284265	-	4	4508	750
XM_022795253.1	111246044	LOC111246044	Annotated mRNA	NW_019211455.1	29575451	29592828	+	8	6876	321
XM_022799474.1	111247924	LOC111247924	Annotated mRNA	NW_019211456.1	19787939	19793145	-	3	3134	556
XM_022802658.1	111249150	LOC111249150	Annotated mRNA	NW_019211454.1	10498239	10501795	+	8	1166	335
XM_022793479.1	111245301	LOC111245301	Annotated mRNA	NW_019211455.1	31651036	31657127	-	4	2442	502
XM_022795330.1	111246174	LOC111246174	Annotated mRNA	NW_019211456.1	7577617	7624641	-	48	15048	3267
XM_022794510.1	111245769	LOC111245769	Annotated mRNA	NW_019211455.1	16093727	16181941	-	14	6634	493
XM_022794409.1	111245717	LOC111245717	Annotated mRNA	NW_019211455.1	50709556	50716779	-	13	1823	543
XR_002673480.1	111250693	LOC111250693	Annotated mRNA	NW_019211454.1	30954232	30961858	+	4	1083	NA
XM_022794473.1	111245754	LOC111245754	Annotated mRNA	NW_019211455.1	32755618	32762774	+	3	3570	426
XM_022815597.1	111254596	LOC111254596	Annotated mRNA	NW_019211460.1	4285681	4295519	+	4	2930	143
XM_022804425.1	111249943	LOC111249943	Annotated mRNA	NW_019211457.1	40069366	40079259	+	7	1828	277
XM_022794331.1	111245678	LOC111245678	Annotated mRNA	NW_019211455.1	47725905	47732240	-	2	5333	634
XM_022812786.1	111253429	LOC111253429	Annotated mRNA	NW_019211459.1	22590493	22592532	-	4	698	182
XM_022813149.1	111253562	LOC111253562	Annotated mRNA	NW_019211459.1	4366903	4368934	+	4	1461	182
XR_002670687.1	111243956	LOC111243956	Annotated mRNA	NW_019211455.1	54238358	54460605	+	43	19519	NA
XM_022816781.1	111255118	LOC111255118	Annotated mRNA	NW_019211988.1	9280	18080	-	9	1704	388
XM_022815225.1	111254405	LOC111254405	Annotated mRNA	NW_019211460.1	7966228	7976265	+	17	5055	1150
XM_022793876.1	111245480	LOC111245480	Annotated mRNA	NW_019211455.1	47117597	47128284	+	8	2709	406
XM_022816777.1	111255117	LOC111255117	Annotated mRNA	NW_019211988.1	36	6259	+	9	3113	569
XM_022810208.1	111252322	LOC111252322	Annotated mRNA	NW_019211454.1	42317916	42369541	-	11	3122	436
XM_022793927.1	111245499	LOC111245499	Annotated mRNA	NW_019211455.1	49920976	49929785	-	8	4234	472
XM_022803733.1	111249630	LOC111249630	Annotated mRNA	NW_019211457.1	45721965	45725910	-	5	2540	546
XM_022816006.1	111254787	LOC111254787	Annotated mRNA	NW_019211460.1	3337817	3344452	-	7	3046	862
XM_022794179.1	111245603	LOC111245603	Annotated mRNA	NW_019211455.1	60300679	60325300	-	9	8547	353
XM_022799446.1	111247908	LOC111247908	Annotated mRNA	NW_019211454.1	44577507	44596895	-	26	6954	2178
XM_022802603.1	111249147	LOC111249147	Annotated mRNA	NW_019211457.1	45092697	45093358	-	1	662	108
XM_022794016.1	111245537	LOC111245537	Annotated mRNA	NW_019211455.1	39638520	39643208	-	3	4017	663
XM_022798400.1	111247466	LOC111247466	Annotated mRNA	NW_019211456.1	28576815	28588866	-	13	4221	713
XM_022791678.1	111244483	LOC111244483	Annotated mRNA	NW_019211455.1	51954090	51961589	+	5	3942	211
XM_022801124.1	111248579	LOC111248579	Annotated mRNA	NW_019211457.1	49141540	49144869	+	4	552	126
XM_022805432.1	111250339	LOC111250339	Annotated mRNA	NW_019211457.1	37367960	37375074	-	4	935	240
XM_022815302.1	111254442	LOC111254442	Annotated mRNA	NW_019211460.1	34001390	34010643	+	3	2577	112
XM_022790812.1	111244126	LOC111244126	Annotated mRNA	NW_019211455.1	15077930	15090097	-	14	4937	806
XM_022798932.1	111247684	LOC111247684	Annotated mRNA	NW_019211456.1	3595182	3604436	+	17	3155	943
XM_022810979.1	111252686	LOC111252686	Annotated mRNA	NW_019211459.1	32290656	32297290	-	9	4665	1108
XM_022801957.1	111248888	LOC111248888	Annotated mRNA	NW_019211457.1	37631029	37650190	-	7	6327	476
XM_022791119.1	111244250	LOC111244250	Annotated mRNA	NW_019211455.1	36511432	36536695	+	15	4996	1297
XR_002673959.1	111251764	LOC111251764	Annotated mRNA	NW_019211458.1	6340848	6345326	-	5	2231	NA
XR_002672790.1	111249122	LOC111249122	Annotated mRNA	NW_019211457.1	35248881	35283682	-	18	4935	NA
XM_022806459.1	111250761	LOC111250761	Annotated mRNA	NW_019211458.1	33504341	33507595	+	3	2792	356
XM_022793091.1	111245144	LOC111245144	Annotated mRNA	NW_019211455.1	26677258	26743103	-	14	6475	771
XM_022793804.1	111245426	LOC111245426	Annotated mRNA	NW_019211454.1	45649434	45651762	+	2	1859	153
XM_022808668.1	111251741	LOC111251741	Annotated mRNA	NW_019211458.1	16698913	16703706	-	3	2034	317
XR_002675104.1	111254618	LOC111254618	Annotated mRNA	NW_019211460.1	3927954	3933526	-	5	3001	NA
XM_022802059.1	111248926	LOC111248926	Annotated mRNA	NW_019211457.1	46357747	46433581	+	12	2736	516
XM_022803723.1	111249627	LOC111249627	Annotated mRNA	NW_019211457.1	45695109	45753490	+	23	12732	1944
XM_022792242.1	111244808	LOC111244808	Annotated mRNA	NW_019211455.1	42435288	42447828	-	6	3375	427
XM_022789323.1	111243553	LOC111243553	Annotated mRNA	NW_019211454.1	40908622	41194256	-	17	5352	918
XM_022790929.1	111244157	LOC111244157	Annotated mRNA	NW_019211454.1	45978064	45988852	+	4	2503	535
XR_002670796.1	111244180	LOC111244180	Annotated mRNA	NW_019211454.1	52698265	52717894	+	11	9980	NA
XM_022816694.1	111255070	LOC111255070	Annotated mRNA	NW_019211865.1	39856	82471	-	14	2295	574
XM_022793710.1	111245392	LOC111245392	Annotated mRNA	NW_019211455.1	28391708	28406873	-	9	4024	539
XM_022812485.1	111253293	LOC111253293	Annotated mRNA	NW_019211459.1	20990604	21003519	+	8	1829	253
XM_022796121.1	111246470	LOC111246470	Annotated mRNA	NW_019211456.1	12045033	12057099	-	4	6359	275
XM_022803698.1	111249619	LOC111249619	Annotated mRNA	NW_019211454.1	63830926	63834152	-	4	2538	390
XM_022796016.1	111246437	LOC111246437	Annotated mRNA	NW_019211456.1	3624099	3632848	-	8	2158	305
XM_022798788.1	111247623	LOC111247623	Annotated mRNA	NW_019211456.1	27161377	27175555	-	10	4626	824
XM_022797553.1	111247028	LOC111247028	Annotated mRNA	NW_019211456.1	21080205	21087227	+	8	1291	217
XM_022814266.1	111253945	LOC111253945	Annotated mRNA	NW_019211454.1	44644772	44654050	+	5	4712	218
XM_022807678.1	111251247	LOC111251247	Annotated mRNA	NW_019211454.1	10615334	10627009	+	10	6349	674
XM_022801947.1	111248882	LOC111248882	Annotated mRNA	NW_019211457.1	37536799	37551888	-	5	5445	725
XM_022808173.1	111251528	LOC111251528	Annotated mRNA	NW_019211458.1	30906570	30922238	+	11	4552	564
XM_022806894.1	111250919	LOC111250919	Annotated mRNA	NW_019211458.1	26117394	26136193	+	7	4551	612
XM_022792644.1	111244973	LOC111244973	Annotated mRNA	NW_019211454.1	29262483	29278304	+	17	4458	1102
XM_022806445.1	111250754	LOC111250754	Annotated mRNA	NW_019211458.1	32964306	32966883	-	2	1710	194
XM_022812706.1	111253390	LOC111253390	Annotated mRNA	NW_019211459.1	14665442	14672931	-	9	4013	1004
XM_022802045.1	111248922	LOC111248922	Annotated mRNA	NW_019211457.1	26871575	26876347	+	3	3541	464
XM_022812024.1	111253099	LOC111253099	Annotated mRNA	NW_019211459.1	2629406	2641530	+	7	4455	335
XM_022794167.1	111245602	LOC111245602	Annotated mRNA	NW_019211455.1	60263683	60299403	+	15	6572	941
XM_022801513.1	111248306	LOC111248306	Annotated mRNA	NW_019211454.1	60142493	60167585	+	7	4386	253
XM_022807806.1	111251330	LOC111251330	Annotated mRNA	NW_019211458.1	596417	603558	+	11	3494	881
XM_022805045.1	111250195	LOC111250195	Annotated mRNA	NW_019211457.1	15869342	15891976	+	12	8654	1182
XM_022796548.1	111246636	LOC111246636	Annotated mRNA	NW_019211456.1	4484514	4497004	+	18	2969	673
XM_022794026.1	111245540	LOC111245540	Annotated mRNA	NW_019211455.1	42917360	42924592	+	13	3375	688
XM_022807334.1	111251077	LOC111251077	Annotated mRNA	NW_019211458.1	2412776	2431501	-	9	2990	376
XM_022813391.1	111253664	LOC111253664	Annotated mRNA	NW_019211460.1	1278682	1299543	+	33	9159	2557
XM_022793982.1	111245518	LOC111245518	Annotated mRNA	NW_019211455.1	56090527	56092808	+	4	905	150
XM_022807642.1	111251237	LOC111251237	Annotated mRNA	NW_019211458.1	14184107	14223836	+	4	7353	642
XM_022800148.1	111248220	LOC111248220	Annotated mRNA	NW_019211456.1	53910578	53924456	-	8	1225	188
XM_022792632.1	111244972	LOC111244972	Annotated mRNA	NW_019211455.1	5109210	5146759	-	8	4380	578
XM_022803886.1	111249680	LOC111249680	Annotated mRNA	NW_019211457.1	46988549	46992461	+	5	2575	216
XM_022810069.1	111252349	LOC111252349	Annotated mRNA	NW_019211459.1	17661083	17667866	+	13	3293	782
XM_022808489.1	111251669	LOC111251669	Annotated mRNA	NW_019211458.1	32419954	32424476	-	2	1753	351
XM_022801346.1	111248652	LOC111248652	Annotated mRNA	NW_019211457.1	42929566	42932347	+	1	2782	475
XM_022808936.1	111251862	LOC111251862	Annotated mRNA	NW_019211458.1	165326	198392	+	26	6271	1593
XM_022791244.1	111244297	LOC111244297	Annotated mRNA	NW_019211455.1	41673929	41692884	-	11	3379	610
XM_022797023.1	111246801	LOC111246801	Annotated mRNA	NW_019211454.1	23931837	23937442	+	6	1970	283
XM_022793485.1	111245304	LOC111245304	Annotated mRNA	NW_019211455.1	24753849	24762437	+	10	3837	230
XM_022794177.1	111245603	LOC111245603	Annotated mRNA	NW_019211455.1	60300679	60325301	-	9	8648	371
XM_022798754.1	111247614	LOC111247614	Annotated mRNA	NW_019211456.1	39188705	39198245	-	8	1699	292
XM_022805051.1	111250198	LOC111250198	Annotated mRNA	NW_019211457.1	15907971	15912153	+	4	2289	231
XM_022789077.1	111243463	LOC111243463	Annotated mRNA	NW_019211454.1	17925310	17975218	-	17	8662	1153
XM_022796513.1	111246624	LOC111246624	Annotated mRNA	NW_019211456.1	19276991	19285689	-	15	3649	1054
XM_022806675.1	111250841	LOC111250841	Annotated mRNA	NW_019211458.1	38590063	38636907	+	12	7105	1266
XM_022793504.1	111245311	LOC111245311	Annotated mRNA	NW_019211455.1	7412273	7414308	+	1	2036	614
XM_022794018.1	111245537	LOC111245537	Annotated mRNA	NW_019211455.1	39638520	39643445	-	2	3816	663
XM_022809589.1	111252123	LOC111252123	Annotated mRNA	NW_019211458.1	31349479	31420725	-	6	7325	1500
XM_022793038.1	111245129	LOC111245129	Annotated mRNA	NW_019211455.1	33146449	33161149	+	7	1279	195
XM_022793239.1	111245205	LOC111245205	Annotated mRNA	NW_019211455.1	36650441	36660207	+	9	1811	437
XM_022800293.1	111248262	LOC111248262	Annotated mRNA	NW_019211456.1	32454888	32463764	-	4	6355	204
XM_022797178.1	111246863	LOC111246863	Annotated mRNA	NW_019211456.1	44140387	44147562	+	8	2125	298
XM_022816614.1	111255011	LOC111255011	Annotated mRNA	NW_019211460.1	30452506	30459874	+	8	2883	337
XM_022787664.1	111242817	LOC111242817	Annotated mRNA	NW_019211454.1	16752152	16885783	+	19	7818	978
XM_022805345.1	111250310	LOC111250310	Annotated mRNA	NW_019211457.1	26722261	26770409	+	11	10585	1443
XM_022798535.1	111247519	LOC111247519	Annotated mRNA	NW_019211456.1	56060496	56067161	-	4	2931	155
XM_022799212.1	111247803	LOC111247803	Annotated mRNA	NW_019211456.1	11611797	11625471	-	13	3570	754
XM_022815160.1	111254389	LOC111254389	Annotated mRNA	NW_019211460.1	29933720	29969436	-	7	1763	370
XM_022809394.1	111252044	LOC111252044	Annotated mRNA	NW_019211454.1	67243465	67246375	-	4	1522	401
XM_022806457.1	111250759	LOC111250759	Annotated mRNA	NW_019211454.1	37183784	37198307	+	11	4745	661
XM_022792180.1	111244777	LOC111244777	Annotated mRNA	NW_019211455.1	25835629	25844098	+	10	2312	571
XM_022810032.1	111252337	LOC111252337	Annotated mRNA	NW_019211459.1	24244425	24271613	-	7	2912	368
XM_022811560.1	111252911	LOC111252911	Annotated mRNA	NW_019211459.1	13260298	13270995	-	6	3683	270
XM_022802057.1	111248926	LOC111248926	Annotated mRNA	NW_019211457.1	46342842	46433583	+	13	3846	543
XM_022796749.1	111246706	LOC111246706	Annotated mRNA	NW_019211456.1	32677392	32690034	+	9	4953	276
XM_022797033.1	111246812	LOC111246812	Annotated mRNA	NW_019211456.1	26900609	26909292	-	5	3575	166
XM_022793491.1	111245304	LOC111245304	Annotated mRNA	NW_019211455.1	24753849	24762437	+	10	1615	230
XM_022805359.1	111250311	LOC111250311	Annotated mRNA	NW_019211454.1	72279523	72285234	-	4	4044	411
XM_022798960.1	111247702	LOC111247702	Annotated mRNA	NW_019211456.1	33960475	33970945	+	19	3123	869
XM_022812623.1	111253355	LOC111253355	Annotated mRNA	NW_019211459.1	9131202	9141231	+	7	2246	703
XM_022807486.1	111251151	LOC111251151	Annotated mRNA	NW_019211458.1	20596376	20598451	+	1	2076	261
XM_022810660.1	111252543	LOC111252543	Annotated mRNA	NW_019211459.1	25929821	25937202	-	6	657	195
XM_022793572.1	111245339	LOC111245339	Annotated mRNA	NW_019211455.1	30334756	30346975	+	13	2713	704
XM_022814866.1	111254239	LOC111254239	Annotated mRNA	NW_019211460.1	9013248	9072124	-	3	690	229
XM_022808813.1	111251793	LOC111251793	Annotated mRNA	NW_019211458.1	6086599	6111284	-	17	7041	1189
XM_022791818.1	111244575	LOC111244575	Annotated mRNA	NW_019211455.1	49653306	49657494	+	4	1625	477
XM_022807248.1	111251054	LOC111251054	Annotated mRNA	NW_019211458.1	8608360	8702279	+	11	4790	873
XR_002674736.1	111253626	LOC111253626	Annotated mRNA	NW_019211460.1	34396664	34405195	-	5	1776	NA
XR_002672631.1	111248628	LOC111248628	Annotated mRNA	NW_019211457.1	30167916	30200449	-	11	4615	NA
XM_022806313.1	111250697	LOC111250697	Annotated mRNA	NW_019211458.1	18867453	18890607	-	5	5882	729
XM_022805171.1	111250247	LOC111250247	Annotated mRNA	NW_019211454.1	72289874	72307253	+	19	7578	2220
XM_022814498.1	111254046	LOC111254046	Annotated mRNA	NW_019211460.1	35485170	35497493	+	8	4948	859
XM_022810048.1	111252343	LOC111252343	Annotated mRNA	NW_019211459.1	23618131	23738578	+	29	7818	1331
XM_022805250.1	111250277	LOC111250277	Annotated mRNA	NW_019211457.1	21946589	22045646	+	17	4889	892
XM_022796755.1	111246710	LOC111246710	Annotated mRNA	NW_019211456.1	11431116	11468086	+	19	7777	1960
XM_022807460.1	111251142	LOC111251142	Annotated mRNA	NW_019211458.1	22357449	22365601	-	7	2680	417
XM_022814393.1	111253999	LOC111253999	Annotated mRNA	NW_019211460.1	1313528	1330863	+	7	3719	291
XM_022810686.1	111252556	LOC111252556	Annotated mRNA	NW_019211459.1	17589356	17604176	+	9	1635	433
XM_022812633.1	111253360	LOC111253360	Annotated mRNA	NW_019211459.1	12083462	12090853	-	2	4250	853
XM_022809593.1	111252125	LOC111252125	Annotated mRNA	NW_019211458.1	11225800	11244326	+	12	4865	808
XM_022808803.1	111251788	LOC111251788	Annotated mRNA	NW_019211458.1	35070183	35109121	+	8	2609	264
XM_022796870.1	111246749	LOC111246749	Annotated mRNA	NW_019211456.1	56383581	56415175	+	8	3454	716
XM_022800560.1	111248359	LOC111248359	Annotated mRNA	NW_019211456.1	41775031	41940122	-	17	6431	924
XM_022803972.1	111249722	LOC111249722	Annotated mRNA	NW_019211457.1	15828906	15840046	-	11	3776	483
XM_022806787.1	111250874	LOC111250874	Annotated mRNA	NW_019211458.1	29452306	29458055	+	3	2389	228
XR_002674700.1	111253520	LOC111253520	Annotated mRNA	NW_019211459.1	21499550	21559018	-	43	16695	NA
XM_022806950.1	111250941	LOC111250941	Annotated mRNA	NW_019211458.1	39739862	39757002	-	13	4487	824
XM_022807456.1	111251142	LOC111251142	Annotated mRNA	NW_019211458.1	22357449	22365542	-	8	3011	417
XM_022805165.1	111250249	LOC111250249	Annotated mRNA	NW_019211457.1	18075553	18082494	+	8	3152	418
XR_002675079.1	111254552	LOC111254552	Annotated mRNA	NW_019211460.1	23415411	23428284	+	3	3293	NA
XM_022789493.1	111243641	LOC111243641	Annotated mRNA	NW_019211455.1	36081043	36089859	-	5	5289	384
XM_022795924.1	111246395	LOC111246395	Annotated mRNA	NW_019211456.1	37830988	37836932	+	10	1812	534
XM_022812185.1	111253164	LOC111253164	Annotated mRNA	NW_019211459.1	5593142	5596760	+	3	1987	526
XM_022790152.1	111243884	LOC111243884	Annotated mRNA	NW_019211455.1	28547635	28567440	-	14	6364	893
XR_002674409.1	111252922	LOC111252922	Annotated mRNA	NW_019211459.1	26123547	26131992	+	11	3051	NA
XM_022804325.1	111249877	LOC111249877	Annotated mRNA	NW_019211457.1	1054327	1230861	+	19	10554	1418
XM_022795867.1	111246376	LOC111246376	Annotated mRNA	NW_019211456.1	5300466	5305417	-	5	1353	318
XM_022817780.1	111255625	LOC111255625	Annotated mRNA	NW_019211454.1	36029555	36049953	+	11	2191	580
XM_022801800.1	111248816	LOC111248816	Annotated mRNA	NW_019211457.1	24775317	25101652	-	13	14281	711
XM_022801247.1	111248619	LOC111248619	Annotated mRNA	NW_019211457.1	33434937	33798727	+	17	8679	1301
XM_022812199.1	111253017	LOC111253017	Annotated mRNA	NW_019211454.1	67287781	67304146	-	12	6141	581
XM_022797466.1	111246977	LOC111246977	Annotated mRNA	NW_019211456.1	14642362	14652101	+	15	4756	741
XM_022810897.1	111252656	LOC111252656	Annotated mRNA	NW_019211459.1	27301878	27321873	+	9	8465	567
XM_022810991.1	111252690	LOC111252690	Annotated mRNA	NW_019211459.1	3604673	3608300	-	4	1949	263
XM_022813332.1	111253628	LOC111253628	Annotated mRNA	NW_019211460.1	7030698	7042141	-	15	6080	1108
XM_022790526.1	111244014	LOC111244014	Annotated mRNA	NW_019211455.1	40309854	40316786	-	3	3355	184
XM_022809786.1	111252250	LOC111252250	Annotated mRNA	NW_019211459.1	14720381	14725633	-	7	2938	622
XM_022811148.1	111252762	LOC111252762	Annotated mRNA	NW_019211459.1	4307716	4311812	-	5	2874	515
XM_022810442.1	111252461	LOC111252461	Annotated mRNA	NW_019211454.1	68166755	68174511	+	5	5931	866
XR_002674532.1	111253234	LOC111253234	Annotated mRNA	NW_019211459.1	9142688	9151335	+	10	2902	NA
XM_022788800.1	111243362	LOC111243362	Annotated mRNA	NW_019211454.1	21848321	21852512	-	6	2338	329
XM_022809854.1	111252279	LOC111252279	Annotated mRNA	NW_019211459.1	16475203	16495977	+	20	8322	1162
XM_022791492.1	111244406	LOC111244406	Annotated mRNA	NW_019211454.1	51919564	51982512	-	11	17942	3641
XM_022811781.1	111253009	LOC111253009	Annotated mRNA	NW_019211459.1	8469955	8485429	-	11	8450	838
XM_022788981.1	111243428	LOC111243428	Annotated mRNA	NW_019211454.1	54454162	54496148	-	5	2193	318
XM_022791535.1	111244421	LOC111244421	Annotated mRNA	NW_019211455.1	12187490	12194281	-	4	3932	567
XM_022810314.1	111252432	LOC111252432	Annotated mRNA	NW_019211459.1	17265988	17349264	-	27	10274	1991
XM_022809755.1	111252240	LOC111252240	Annotated mRNA	NW_019211459.1	8030810	8063308	+	33	11927	2123
XM_022811176.1	111252771	LOC111252771	Annotated mRNA	NW_019211459.1	11000665	11003135	-	3	1545	240
XM_022816827.1	111255164	LOC111255164	Annotated mRNA	NW_019212305.1	14624	52066	+	10	1827	582
XM_022805365.1	111249780	LOC111249780	Annotated mRNA	NW_019211454.1	18949829	18961825	+	13	3775	772
XM_022809323.1	111252022	LOC111252022	Annotated mRNA	NW_019211458.1	11274907	11398349	-	11	9332	666
XM_022813247.1	111253599	LOC111253599	Annotated mRNA	NW_019211460.1	7558795	7574279	+	5	2922	523
XM_022807029.1	111250970	LOC111250970	Annotated mRNA	NW_019211458.1	12966929	12988959	+	4	10214	244
XM_022796925.1	111246766	LOC111246766	Annotated mRNA	NW_019211456.1	44376580	44381421	-	5	2992	222
XR_002674738.1	111253626	LOC111253626	Annotated mRNA	NW_019211460.1	34396664	34405195	-	4	1679	NA
XR_002670849.1	111244335	LOC111244335	Annotated mRNA	NW_019211455.1	47153368	47160567	+	6	1665	NA
XM_022797592.1	111247052	LOC111247052	Annotated mRNA	NW_019211456.1	35177393	35203432	-	14	7279	671
XM_022806577.1	111250804	LOC111250804	Annotated mRNA	NW_019211458.1	14952813	14992893	-	14	3381	864
XM_022809258.1	111252001	LOC111252001	Annotated mRNA	NW_019211458.1	2573594	2578289	+	5	668	126
XM_022803066.1	111249331	LOC111249331	Annotated mRNA	NW_019211457.1	44175533	44203723	+	4	7875	1294
XM_022815183.1	111254393	LOC111254393	Annotated mRNA	NW_019211460.1	16312737	16320005	+	12	2516	589
XM_022799661.1	111247999	LOC111247999	Annotated mRNA	NW_019211456.1	27122675	27127686	+	4	3476	557
XM_022805975.1	111250539	LOC111250539	Annotated mRNA	NW_019211457.1	30999777	31003693	+	4	895	138
XM_022798881.1	111247664	LOC111247664	Annotated mRNA	NW_019211456.1	47709393	47721758	-	3	1827	286
XM_022804031.1	111249755	LOC111249755	Annotated mRNA	NW_019211457.1	48411948	48413861	-	3	768	191
XM_022810741.1	111252579	LOC111252579	Annotated mRNA	NW_019211459.1	26353254	26357092	+	5	972	172
XR_002674417.1	111252938	LOC111252938	Annotated mRNA	NW_019211459.1	21481013	21488086	+	8	4495	NA
XM_022787696.1	111242829	LOC111242829	Annotated mRNA	NW_019211454.1	16963080	16982639	+	6	3763	207
XM_022803041.1	111249322	LOC111249322	Annotated mRNA	NW_019211454.1	32260286	32338765	-	10	6250	1326
XM_022811194.1	111252774	LOC111252774	Annotated mRNA	NW_019211459.1	4134454	4139148	-	6	3289	280
XM_022813019.1	111253523	LOC111253523	Annotated mRNA	NW_019211459.1	10799868	10843494	+	6	2057	263
XR_002674351.1	111252790	LOC111252790	Annotated mRNA	NW_019211459.1	17746561	17764849	+	16	3207	NA
XR_002674728.1	111253602	LOC111253602	Annotated mRNA	NW_019211460.1	13394102	13401294	+	5	1667	NA
XM_022801397.1	111248671	LOC111248671	Annotated mRNA	NW_019211457.1	14820106	14821607	+	2	573	138
XM_022795562.1	111246266	LOC111246266	Annotated mRNA	NW_019211456.1	24540063	24553368	+	9	3261	381
XM_022814765.1	111254182	LOC111254182	Annotated mRNA	NW_019211460.1	36828828	36841141	-	7	1842	362
XM_022807072.1	111250987	LOC111250987	Annotated mRNA	NW_019211458.1	4007551	4050900	-	10	1747	339
XM_022812913.1	111253477	LOC111253477	Annotated mRNA	NW_019211459.1	16132054	16142635	-	7	4834	251
XM_022799147.1	111247789	LOC111247789	Annotated mRNA	NW_019211456.1	45721764	45726614	-	8	2393	512
XM_022806783.1	111250872	LOC111250872	Annotated mRNA	NW_019211458.1	30215869	30217173	+	2	967	246
XM_022809262.1	111252004	LOC111252004	Annotated mRNA	NW_019211458.1	38796952	38845687	-	10	11340	1152
XM_022808311.1	111251603	LOC111251603	Annotated mRNA	NW_019211458.1	34667413	34675052	+	4	2963	566
XM_022804458.1	111249950	LOC111249950	Annotated mRNA	NW_019211454.1	68820759	68830229	+	7	4321	502
XM_022797006.1	111246805	LOC111246805	Annotated mRNA	NW_019211456.1	27043324	27059021	+	7	6080	891
XM_022796697.1	111246691	LOC111246691	Annotated mRNA	NW_019211456.1	42870153	42872946	+	2	1924	551
XM_022803598.1	111249581	LOC111249581	Annotated mRNA	NW_019211457.1	2741452	2744613	-	5	596	102
XM_022790483.1	111243990	LOC111243990	Annotated mRNA	NW_019211455.1	5860720	5873109	+	4	3867	150
XR_002673685.1	111251251	LOC111251251	Annotated mRNA	NW_019211458.1	3121589	3123601	-	4	1071	NA
XM_022811984.1	111253077	LOC111253077	Annotated mRNA	NW_019211459.1	2051897	2060843	-	4	6158	187
XM_022812531.1	111253310	LOC111253310	Annotated mRNA	NW_019211459.1	15897635	15913652	+	10	4115	442
XM_022806661.1	111250823	LOC111250823	Annotated mRNA	NW_019211454.1	25350844	25365477	-	6	2160	336
XM_022795337.1	111246175	LOC111246175	Annotated mRNA	NW_019211454.1	55413699	55427422	-	12	4964	706
XM_022813005.1	111253517	LOC111253517	Annotated mRNA	NW_019211459.1	20179909	20218357	+	12	5587	963
XM_022806692.1	111250845	LOC111250845	Annotated mRNA	NW_019211458.1	2897178	2918200	+	4	4171	550
XM_022801387.1	111248667	LOC111248667	Annotated mRNA	NW_019211457.1	17013010	17115183	+	12	6258	1394
XR_002671777.1	111246741	LOC111246741	Annotated mRNA	NW_019211456.1	42569332	42571267	-	3	1023	NA
XM_022803839.1	111249666	LOC111249666	Annotated mRNA	NW_019211457.1	14348085	14420263	-	13	4098	647
XM_022807008.1	111250963	LOC111250963	Annotated mRNA	NW_019211458.1	37735907	37739388	-	5	914	220
XM_022787735.1	111242845	LOC111242845	Annotated mRNA	NW_019211454.1	35054999	35063625	+	17	3984	1066
XR_002671006.1	111244678	LOC111244678	Annotated mRNA	NW_019211455.1	6334291	6345504	-	7	6546	NA
XM_022796374.1	111246567	LOC111246567	Annotated mRNA	NW_019211456.1	23944098	23959677	+	7	4513	640
XM_022815594.1	111254595	LOC111254595	Annotated mRNA	NW_019211460.1	2988925	3002317	-	17	3934	581
XM_022816881.1	111255193	LOC111255193	Annotated mRNA	NW_019212428.1	4031	28169	-	11	4915	1020
XM_022805145.1	111250236	LOC111250236	Annotated mRNA	NW_019211457.1	18471055	18473652	-	2	1536	432
XM_022796229.1	111246512	LOC111246512	Annotated mRNA	NW_019211456.1	13412413	13485007	-	14	8124	1785
XM_022815641.1	111254614	LOC111254614	Annotated mRNA	NW_019211460.1	3948795	4036122	-	16	9034	1032
XM_022811354.1	111252833	LOC111252833	Annotated mRNA	NW_019211459.1	28050239	28065168	-	7	8032	415
XM_022801192.1	111248602	LOC111248602	Annotated mRNA	NW_019211457.1	42886393	42906593	+	14	3170	892
XM_022811241.1	111252791	LOC111252791	Annotated mRNA	NW_019211459.1	23961782	23977737	+	10	4648	825
XM_022802812.1	111249232	LOC111249232	Annotated mRNA	NW_019211457.1	28165095	28176641	+	7	3624	292
XM_022796687.1	111246685	LOC111246685	Annotated mRNA	NW_019211456.1	39853565	39863214	+	10	6497	676
XM_022816001.1	111254786	LOC111254786	Annotated mRNA	NW_019211460.1	32371350	32375466	-	5	2555	457
XM_022798281.1	111247409	LOC111247409	Annotated mRNA	NW_019211456.1	32795123	33004567	-	20	7498	1573
XM_022816180.1	111254865	LOC111254865	Annotated mRNA	NW_019211454.1	49870822	49876273	-	2	5238	94
XM_022809466.1	111252075	LOC111252075	Annotated mRNA	NW_019211454.1	7574190	7575971	+	2	1336	94
XM_022813038.1	111253529	LOC111253529	Annotated mRNA	NW_019211459.1	5909378	5937373	-	19	5163	719
XM_022798448.1	111247488	LOC111247488	Annotated mRNA	NW_019211456.1	48654258	48666771	+	7	2489	367
XM_022790502.1	111244004	LOC111244004	Annotated mRNA	NW_019211455.1	14024262	14033270	+	9	2743	613
XM_022791440.1	111244389	LOC111244389	Annotated mRNA	NW_019211455.1	46876976	46918597	-	10	2753	614
XM_022804795.1	111250098	LOC111250098	Annotated mRNA	NW_019211457.1	25157820	25162678	-	8	1790	405
XM_022809668.1	111252147	LOC111252147	Annotated mRNA	NW_019211458.1	27377720	27407622	-	5	744	188
XM_022811069.1	111252729	LOC111252729	Annotated mRNA	NW_019211459.1	26173287	26193769	-	6	3928	323
XM_022799155.1	111247790	LOC111247790	Annotated mRNA	NW_019211456.1	25543986	25548846	+	10	1998	529
XM_022788735.1	111243343	LOC111243343	Annotated mRNA	NW_019211454.1	51191846	51211209	-	12	2206	440
XM_022796280.1	111246528	LOC111246528	Annotated mRNA	NW_019211456.1	20330664	20341166	-	13	5190	817
XM_022816327.1	111254918	LOC111254918	Annotated mRNA	NW_019211460.1	23536763	23755210	+	37	10704	2355
XM_022802774.1	111249211	LOC111249211	Annotated mRNA	NW_019211457.1	45024820	45089386	+	4	3104	452
XM_022789566.1	111243669	LOC111243669	Annotated mRNA	NW_019211454.1	32446386	32481146	+	16	11544	692
XM_022788494.1	111243249	LOC111243249	Annotated mRNA	NW_019211454.1	27719302	27799259	+	19	5048	1246
XM_022808859.1	111251829	LOC111251829	Annotated mRNA	NW_019211458.1	13333222	13335663	+	4	720	158
XM_022804470.1	111249964	LOC111249964	Annotated mRNA	NW_019211457.1	39846090	39855765	-	16	3730	903
XM_022811075.1	111252730	LOC111252730	Annotated mRNA	NW_019211459.1	20241181	20250535	+	8	5236	505
XM_022797875.1	111247208	LOC111247208	Annotated mRNA	NW_019211454.1	5120287	5130406	+	8	1821	399
XM_022809119.1	111251946	LOC111251946	Annotated mRNA	NW_019211458.1	2323677	2369061	-	25	5190	1531
XM_022806188.1	111250655	LOC111250655	Annotated mRNA	NW_019211458.1	19967773	19973680	+	7	4476	612
XM_022809480.1	111252080	LOC111252080	Annotated mRNA	NW_019211454.1	42603788	42615750	-	9	3891	614
XM_022815535.1	111254569	LOC111254569	Annotated mRNA	NW_019211460.1	7177262	7208764	-	11	14436	1306
XM_022803301.1	111249433	LOC111249433	Annotated mRNA	NW_019211457.1	5575126	5588125	-	5	4016	259
XM_022801399.1	111248672	LOC111248672	Annotated mRNA	NW_019211457.1	14807007	14814499	+	4	697	99
XM_022815811.1	111254696	LOC111254696	Annotated mRNA	NW_019211460.1	3738691	3755618	-	11	2808	446
XM_022791904.1	111244624	LOC111244624	Annotated mRNA	NW_019211455.1	17570913	17574308	-	5	1428	330
XM_022791943.1	111244642	LOC111244642	Annotated mRNA	NW_019211455.1	38697804	38708731	-	7	4188	517
XM_022789346.1	111243562	LOC111243562	Annotated mRNA	NW_019211454.1	37497825	37562942	+	11	6645	530
XM_022813916.1	111253831	LOC111253831	Annotated mRNA	NW_019211454.1	3294043	3297345	-	3	2458	160
XM_022798273.1	111247407	LOC111247407	Annotated mRNA	NW_019211456.1	34597323	34621516	+	39	7320	2350
XM_022799149.1	111247788	LOC111247788	Annotated mRNA	NW_019211454.1	29176493	29187590	-	4	7584	343
XM_022808170.1	111251527	LOC111251527	Annotated mRNA	NW_019211458.1	30860105	30877516	-	24	3285	877
XM_022790317.1	111243944	LOC111243944	Annotated mRNA	NW_019211455.1	667301	769640	+	11	5693	563
XM_022815335.1	111254465	LOC111254465	Annotated mRNA	NW_019211460.1	29745646	29756396	+	7	5571	572
XM_022788318.1	111243166	LOC111243166	Annotated mRNA	NW_019211454.1	34417343	34423109	-	4	1143	207
XM_022788568.1	111243277	LOC111243277	Annotated mRNA	NW_019211454.1	44363075	44419691	-	25	9561	1950
XM_022813465.1	111253690	LOC111253690	Annotated mRNA	NW_019211460.1	13758496	13923774	-	10	8500	1510
XM_022793399.1	111245266	LOC111245266	Annotated mRNA	NW_019211455.1	1542008	1557882	+	9	7342	905
XM_022797688.1	111247115	LOC111247115	Annotated mRNA	NW_019211456.1	537772	544710	-	6	1517	264
XR_002671224.1	111245123	LOC111245123	Annotated mRNA	NW_019211455.1	40205423	40213484	-	8	2914	NA
XM_022809105.1	111251946	LOC111251946	Annotated mRNA	NW_019211458.1	2323677	2369581	-	27	5653	1592
XM_022814571.1	111254079	LOC111254079	Annotated mRNA	NW_019211460.1	10733648	10736711	+	2	2768	349
XM_022812451.1	111253274	LOC111253274	Annotated mRNA	NW_019211459.1	9907499	9938049	+	8	2702	433
XM_022800782.1	111248434	LOC111248434	Annotated mRNA	NW_019211456.1	20565828	20614372	-	9	3706	965
XM_022813471.1	111253688	LOC111253688	Annotated mRNA	NW_019211454.1	58809560	58811901	-	4	1116	223
XM_022790582.1	111244038	LOC111244038	Annotated mRNA	NW_019211455.1	22709017	22734747	-	4	15674	984
XM_022816669.1	111255013	LOC111255013	Annotated mRNA	NW_019211454.1	41990426	42008667	+	12	6483	1651
XM_022798263.1	111247404	LOC111247404	Annotated mRNA	NW_019211456.1	10458378	10475516	-	25	4032	1133
XM_022816335.1	111254918	LOC111254918	Annotated mRNA	NW_019211460.1	23634053	23755210	+	31	9471	2076
XM_022812472.1	111253286	LOC111253286	Annotated mRNA	NW_019211454.1	24980117	25022608	+	12	5233	744
XM_022806154.1	111250648	LOC111250648	Annotated mRNA	NW_019211458.1	348411	363380	-	17	3099	743
XM_022793371.1	111245253	LOC111245253	Annotated mRNA	NW_019211455.1	42870404	42875469	-	4	2137	483
XM_022803885.1	111249670	LOC111249670	Annotated mRNA	NW_019211454.1	48726564	48732295	-	13	2105	643
XM_022794545.1	111245780	LOC111245780	Annotated mRNA	NW_019211455.1	51493929	51496398	-	1	2470	285
XM_022802270.1	111249005	LOC111249005	Annotated mRNA	NW_019211454.1	65358979	65371329	+	7	6043	352
XM_022794458.1	111245740	LOC111245740	Annotated mRNA	NW_019211454.1	53663534	53682678	+	3	6395	497
XM_022808052.1	111251465	LOC111251465	Annotated mRNA	NW_019211458.1	27302256	27312501	-	13	4933	654
XM_022801543.1	111248721	LOC111248721	Annotated mRNA	NW_019211457.1	44130418	44161546	+	9	5239	604
XM_022805152.1	111250241	LOC111250241	Annotated mRNA	NW_019211457.1	20039249	20083171	+	8	7230	792
XR_002672160.1	111247574	LOC111247574	Annotated mRNA	NW_019211456.1	6316531	6332258	+	26	4399	NA
XM_022789580.1	111243677	LOC111243677	Annotated mRNA	NW_019211455.1	15816403	15851482	+	12	12376	1029
XM_022794846.1	111245888	LOC111245888	Annotated mRNA	NW_019211455.1	52572313	52575411	-	3	1575	438
XM_022817667.1	111255573	LOC111255573	Annotated mRNA	NW_019211454.1	23650868	23657313	+	7	3130	209
XM_022801524.1	111248717	LOC111248717	Annotated mRNA	NW_019211457.1	10086059	10108110	-	11	7206	525
XM_022813497.1	111253701	LOC111253701	Annotated mRNA	NW_019211460.1	37383354	37389059	+	5	2745	436
XM_022789012.1	111243444	LOC111243444	Annotated mRNA	NW_019211454.1	10641816	10648194	+	5	3638	185
XM_022796043.1	111246448	LOC111246448	Annotated mRNA	NW_019211456.1	43699786	43856734	+	9	6525	1359
XM_022817013.1	111255252	LOC111255252	Annotated mRNA	NW_019211454.1	29496106	29511507	-	11	4042	546
XM_022816329.1	111254906	LOC111254906	Annotated mRNA	NW_019211454.1	2056893	2080921	-	21	4549	846
XM_022792794.1	111245042	LOC111245042	Annotated mRNA	NW_019211455.1	20891860	20906950	-	12	3735	773
XM_022801099.1	111248573	LOC111248573	Annotated mRNA	NW_019211457.1	11096460	11114870	-	19	5971	1279
XM_022790857.1	111244134	LOC111244134	Annotated mRNA	NW_019211455.1	1338499	1361979	-	37	9839	3200
XM_022794551.1	111245784	LOC111245784	Annotated mRNA	NW_019211455.1	56454490	56482427	+	4	2564	173
XM_022795100.1	111245982	LOC111245982	Annotated mRNA	NW_019211454.1	44064678	44107147	+	11	4064	705
XM_022798368.1	111247455	LOC111247455	Annotated mRNA	NW_019211456.1	42113339	42118843	-	7	1929	398
XM_022804874.1	111250127	LOC111250127	Annotated mRNA	NW_019211457.1	17207758	17212172	+	3	2656	661
XM_022798963.1	111247706	LOC111247706	Annotated mRNA	NW_019211456.1	57424009	57432589	+	4	3894	323
XM_022810667.1	111252549	LOC111252549	Annotated mRNA	NW_019211459.1	6561565	6573779	-	6	4061	204
XM_022804555.1	111250001	LOC111250001	Annotated mRNA	NW_019211457.1	37605594	37609268	-	6	1546	347
XM_022808792.1	111251782	LOC111251782	Annotated mRNA	NW_019211458.1	25894252	25907742	-	12	2041	428
XM_022809090.1	111251938	LOC111251938	Annotated mRNA	NW_019211458.1	10086406	10107565	-	18	2983	939
XM_022802435.1	111249082	LOC111249082	Annotated mRNA	NW_019211457.1	52706577	52712047	-	4	2196	157
XM_022788131.1	111243077	LOC111243077	Annotated mRNA	NW_019211454.1	12541794	12563627	+	6	4966	505
XM_022801552.1	111248723	LOC111248723	Annotated mRNA	NW_019211457.1	42868625	42873068	+	5	1771	389
XM_022808500.1	111251671	LOC111251671	Annotated mRNA	NW_019211458.1	32374756	32395443	-	5	1359	186
XM_022812742.1	111253405	LOC111253405	Annotated mRNA	NW_019211459.1	5134686	5143126	-	4	1836	136
XM_022817003.1	111255244	LOC111255244	Annotated mRNA	NW_019211454.1	36198554	36268975	-	10	6192	1101
XM_022787629.1	111242803	LOC111242803	Annotated mRNA	NW_019211454.1	11801249	11815284	-	5	1303	288
XM_022790884.1	111244145	LOC111244145	Annotated mRNA	NW_019211455.1	35570838	35628445	+	15	6882	1653
XM_022816641.1	111255016	LOC111255016	Annotated mRNA	NW_019211460.1	19631230	19634630	+	2	2213	416
XM_022803200.1	111249391	LOC111249391	Annotated mRNA	NW_019211457.1	1340309	1343207	+	4	1551	329
XM_022811538.1	111252904	LOC111252904	Annotated mRNA	NW_019211459.1	27537553	27545603	+	5	4419	154
XM_022814159.1	111253917	LOC111253917	Annotated mRNA	NW_019211460.1	12585439	12623667	-	14	3539	828
XM_022817581.1	111255525	LOC111255525	Annotated mRNA	NW_019211454.1	45610487	45615917	+	4	1756	214
XM_022787906.1	111242946	LOC111242946	Annotated mRNA	NW_019211454.1	74709955	74718460	-	10	1496	433
XM_022806029.1	111250614	LOC111250614	Annotated mRNA	NW_019211458.1	38419889	38429780	+	5	2907	892
XM_022794300.1	111245664	LOC111245664	Annotated mRNA	NW_019211455.1	37383296	37407628	+	10	16080	1092
XM_022803227.1	111249401	LOC111249401	Annotated mRNA	NW_019211457.1	44391236	44397302	+	10	2776	545
XM_022802429.1	111249080	LOC111249080	Annotated mRNA	NW_019211457.1	52668474	52673774	+	8	1845	430
XM_022813725.1	111253773	LOC111253773	Annotated mRNA	NW_019211460.1	37118258	37128713	-	9	1621	369
XM_022794281.1	111245657	LOC111245657	Annotated mRNA	NW_019211455.1	18037207	18047556	-	7	4088	523
XM_022817219.1	111255343	LOC111255343	Annotated mRNA	NW_019211454.1	3025461	3037947	-	5	10375	1448
XM_022803971.1	111249722	LOC111249722	Annotated mRNA	NW_019211457.1	15828906	15839733	-	11	4123	507
XM_022814124.1	111253906	LOC111253906	Annotated mRNA	NW_019211460.1	2274998	2296309	+	19	9817	2239
XM_022788640.1	111243299	LOC111243299	Annotated mRNA	NW_019211454.1	14238331	14243615	+	3	3216	197
XM_022806035.1	111250617	LOC111250617	Annotated mRNA	NW_019211458.1	8344723	8355503	-	21	5006	1117
XM_022789980.1	111243822	LOC111243822	Annotated mRNA	NW_019211455.1	50756689	50757878	-	2	553	115
XM_022800921.1	111248473	LOC111248473	Annotated mRNA	NW_019211456.1	51915293	51979863	-	9	3020	623
XM_022792714.1	111245013	LOC111245013	Annotated mRNA	NW_019211455.1	8837411	8850949	+	16	3460	689
XM_022812885.1	111253472	LOC111253472	Annotated mRNA	NW_019211459.1	17195543	17205424	+	7	2883	405
XM_022801359.1	111248656	LOC111248656	Annotated mRNA	NW_019211457.1	13203277	13206467	-	3	2033	436
XM_022791792.1	111244562	LOC111244562	Annotated mRNA	NW_019211455.1	45820986	45824075	+	2	2718	287
XM_022812534.1	111253310	LOC111253310	Annotated mRNA	NW_019211459.1	15905222	15913652	+	9	4211	369
XM_022800677.1	111248397	LOC111248397	Annotated mRNA	NW_019211456.1	43499495	43507662	-	4	1258	230
XM_022807639.1	111251237	LOC111251237	Annotated mRNA	NW_019211458.1	14184107	14226482	+	3	4011	642
XM_022815228.1	111254407	LOC111254407	Annotated mRNA	NW_019211460.1	13648748	13651993	-	6	1436	411
XM_022803237.1	111249408	LOC111249408	Annotated mRNA	NW_019211457.1	607631	622060	+	16	4585	1340
XM_022816141.1	111254852	LOC111254852	Annotated mRNA	NW_019211460.1	35440344	35460900	+	10	6775	661
XM_022813739.1	111253783	LOC111253783	Annotated mRNA	NW_019211460.1	20756647	20770654	-	7	2901	348
XM_022800851.1	111248449	LOC111248449	Annotated mRNA	NW_019211456.1	13666184	13672196	+	6	4122	592
XM_022799910.1	111248117	LOC111248117	Annotated mRNA	NW_019211456.1	14326932	14378833	+	42	16119	2947
XM_022798181.1	111247376	LOC111247376	Annotated mRNA	NW_019211456.1	37408989	37418841	-	2	4267	581
XM_022804656.1	111250046	LOC111250046	Annotated mRNA	NW_019211457.1	37472281	37522148	+	9	7940	958
XM_022817341.1	111255402	LOC111255402	Annotated mRNA	NW_019211454.1	32202194	32247098	-	11	4270	646
XM_022815481.1	111254531	LOC111254531	Annotated mRNA	NW_019211454.1	11265032	11304073	-	8	2764	504
XM_022792552.1	111244939	LOC111244939	Annotated mRNA	NW_019211455.1	32899617	32911500	+	11	3915	552
XM_022811795.1	111253013	LOC111253013	Annotated mRNA	NW_019211459.1	25546777	25564316	-	9	7961	2000
XM_022808251.1	111251576	LOC111251576	Annotated mRNA	NW_019211458.1	35448402	35451868	+	6	790	175
XM_022810441.1	111252472	LOC111252472	Annotated mRNA	NW_019211459.1	18467118	18471873	+	7	2628	303
XM_022798653.1	111247566	LOC111247566	Annotated mRNA	NW_019211456.1	35163623	35172888	-	6	1232	288
XM_022790177.1	111243895	LOC111243895	Annotated mRNA	NW_019211455.1	46042631	46264398	+	18	5518	916
XM_022790144.1	111243881	LOC111243881	Annotated mRNA	NW_019211455.1	28145775	28160005	-	6	9430	606
XM_022812891.1	111253473	LOC111253473	Annotated mRNA	NW_019211459.1	17204125	17229471	-	5	4972	162
XM_022793130.1	111245167	LOC111245167	Annotated mRNA	NW_019211455.1	37961157	37967401	+	7	2265	424
XM_022815946.1	111254762	LOC111254762	Annotated mRNA	NW_019211460.1	17540770	17543424	+	2	2378	269
XM_022800667.1	111248396	LOC111248396	Annotated mRNA	NW_019211456.1	43464998	43486133	-	8	3200	491
XR_002671934.1	111247026	LOC111247026	Annotated mRNA	NW_019211456.1	29199104	29216020	-	6	1833	NA
XM_022813617.1	111253739	LOC111253739	Annotated mRNA	NW_019211460.1	16801321	16804263	-	2	2192	467
XM_022803288.1	111249424	LOC111249424	Annotated mRNA	NW_019211454.1	74611774	74697152	-	21	7175	1975
XM_022793454.1	111245285	LOC111245285	Annotated mRNA	NW_019211455.1	15201500	15223202	-	8	4274	293
XM_022792177.1	111244775	LOC111244775	Annotated mRNA	NW_019211455.1	10838916	10855222	-	4	2829	143
XM_022812684.1	111253382	LOC111253382	Annotated mRNA	NW_019211459.1	941482	949762	+	6	1116	155
XM_022789119.1	111243479	LOC111243479	Annotated mRNA	NW_019211454.1	34130927	34134760	+	4	2099	349
XM_022792054.1	111244710	LOC111244710	Annotated mRNA	NW_019211455.1	53040844	53051593	-	10	3489	854
XM_022811485.1	111252879	LOC111252879	Annotated mRNA	NW_019211454.1	23622808	23650498	+	4	2843	521
XM_022809734.1	111252232	LOC111252232	Annotated mRNA	NW_019211459.1	3905650	3923065	-	8	2413	255
XM_022791034.1	111244214	LOC111244214	Annotated mRNA	NW_019211455.1	34203719	34208644	+	5	1748	525
XM_022808246.1	111251572	LOC111251572	Annotated mRNA	NW_019211458.1	6739225	6806336	-	11	2212	488
XM_022802512.1	111249115	LOC111249115	Annotated mRNA	NW_019211457.1	44211559	44223485	+	12	5431	1311
XM_022801270.1	111248623	LOC111248623	Annotated mRNA	NW_019211457.1	13481159	13504472	-	9	8219	552
XM_022794228.1	111245621	LOC111245621	Annotated mRNA	NW_019211455.1	9659410	9662344	-	3	1590	423
XR_002674978.1	111254248	LOC111254248	Annotated mRNA	NW_019211460.1	6848506	6855718	-	9	4518	NA
XM_022798388.1	111247461	LOC111247461	Annotated mRNA	NW_019211454.1	34190756	34199862	+	10	3522	818
XM_022787695.1	111242829	LOC111242829	Annotated mRNA	NW_019211454.1	16963080	16982639	+	6	4715	207
XM_022802978.1	111249299	LOC111249299	Annotated mRNA	NW_019211457.1	46803500	46820135	-	7	5236	430
XM_022793612.1	111245357	LOC111245357	Annotated mRNA	NW_019211455.1	1023363	1027985	+	2	3192	967
XM_022789869.1	111243786	LOC111243786	Annotated mRNA	NW_019211455.1	15102283	15124321	-	13	3349	562
XM_022792621.1	111244972	LOC111244972	Annotated mRNA	NW_019211455.1	5108097	5132479	-	9	2425	648
XM_022799688.1	111248013	LOC111248013	Annotated mRNA	NW_019211456.1	43931820	43941615	-	10	4772	422
XM_022794632.1	111245808	LOC111245808	Annotated mRNA	NW_019211455.1	37091648	37148303	+	4	3173	732
XM_022816810.1	111255150	LOC111255150	Annotated mRNA	NW_019212248.1	3572	26671	+	7	2027	604
XM_022805398.1	111250332	LOC111250332	Annotated mRNA	NW_019211457.1	46715511	46746742	+	14	8373	2475
XM_022791006.1	111244201	LOC111244201	Annotated mRNA	NW_019211455.1	36862756	36866917	+	3	692	83
XM_022808316.1	111251607	LOC111251607	Annotated mRNA	NW_019211458.1	39759167	39778344	+	6	4122	368
XM_022817269.1	111255316	LOC111255316	Annotated mRNA	NW_019211454.1	39656534	39663275	-	2	3304	400
XM_022793365.1	111245249	LOC111245249	Annotated mRNA	NW_019211455.1	40726440	40736124	-	6	2351	313
XM_022814019.1	111253862	LOC111253862	Annotated mRNA	NW_019211454.1	48762155	48771676	-	13	4385	776
XM_022790480.1	111243989	LOC111243989	Annotated mRNA	NW_019211455.1	5806656	5815022	-	6	5863	332
XM_022808086.1	111251481	LOC111251481	Annotated mRNA	NW_019211458.1	16689231	16696525	+	6	1236	225
XR_002672713.1	111248897	LOC111248897	Annotated mRNA	NW_019211457.1	14708353	14732018	+	9	4153	NA
XM_022810258.1	111252413	LOC111252413	Annotated mRNA	NW_019211459.1	8652146	8659699	-	10	3637	503
XM_022806905.1	111250920	LOC111250920	Annotated mRNA	NW_019211458.1	26085634	26097402	-	14	3712	592
XM_022817275.1	111255372	LOC111255372	Annotated mRNA	NW_019211454.1	65604575	65617061	+	12	3475	699
XM_022815294.1	111254438	LOC111254438	Annotated mRNA	NW_019211460.1	1069358	1081477	+	13	5863	761
XM_022805982.1	111250594	LOC111250594	Annotated mRNA	NW_019211458.1	13676616	13697928	+	23	6970	875
XM_022814728.1	111254163	LOC111254163	Annotated mRNA	NW_019211454.1	62504752	62512450	+	9	3048	614
XM_022792816.1	111245049	LOC111245049	Annotated mRNA	NW_019211455.1	21730875	21736112	-	7	1722	420
XM_022799376.1	111247870	LOC111247870	Annotated mRNA	NW_019211454.1	10417754	10425549	+	13	2196	648
XM_022800730.1	111248412	LOC111248412	Annotated mRNA	NW_019211456.1	35786746	35795291	+	9	2975	808
XM_022808299.1	111251599	LOC111251599	Annotated mRNA	NW_019211458.1	14414625	14443588	+	7	3319	373
XM_022793561.1	111245334	LOC111245334	Annotated mRNA	NW_019211455.1	40176121	40192316	-	5	3556	334
XM_022797603.1	111247060	LOC111247060	Annotated mRNA	NW_019211456.1	23772362	23787708	+	11	3344	692
XM_022806248.1	111250672	LOC111250672	Annotated mRNA	NW_019211458.1	41287036	41347139	+	5	4571	485
XM_022793262.1	111245217	LOC111245217	Annotated mRNA	NW_019211455.1	35251194	35292408	-	10	2110	463
XM_022788357.1	111243170	LOC111243170	Annotated mRNA	NW_019211454.1	34413794	34417033	+	3	2250	132
XM_022798282.1	111247409	LOC111247409	Annotated mRNA	NW_019211456.1	32795123	33004232	-	20	7401	1573
XM_022807425.1	111251121	LOC111251121	Annotated mRNA	NW_019211458.1	26016968	26042088	-	34	13264	3075
XM_022792860.1	111245063	LOC111245063	Annotated mRNA	NW_019211455.1	48916482	49017785	+	7	2741	514
XM_022788026.1	111243025	LOC111243025	Annotated mRNA	NW_019211454.1	38059541	38065381	-	3	2176	180
XM_022799388.1	111247878	LOC111247878	Annotated mRNA	NW_019211456.1	11075659	11082361	+	5	2269	217
XM_022806911.1	111250923	LOC111250923	Annotated mRNA	NW_019211458.1	24602786	24670972	+	17	3896	893
XM_022793880.1	111245475	LOC111245475	Annotated mRNA	NW_019211454.1	22210786	22273173	-	6	6783	978
XM_022817069.1	111255276	LOC111255276	Annotated mRNA	NW_019211454.1	76794922	76812275	-	9	1717	432
XM_022812135.1	111253140	LOC111253140	Annotated mRNA	NW_019211459.1	3669171	3691426	-	4	1904	274
XM_022816427.1	111254948	LOC111254948	Annotated mRNA	NW_019211460.1	26421467	26442816	+	16	9176	2475
XM_022798048.1	111247306	LOC111247306	Annotated mRNA	NW_019211456.1	27924733	27937114	+	8	8008	1614
XM_022809801.1	111252255	LOC111252255	Annotated mRNA	NW_019211459.1	11205556	11216396	+	15	3416	716
XM_022796491.1	111246589	LOC111246589	Annotated mRNA	NW_019211454.1	68701179	68717125	-	13	3392	512
XM_022816576.1	111255000	LOC111255000	Annotated mRNA	NW_019211460.1	8772411	8781281	-	6	4030	201
XM_022805261.1	111250281	LOC111250281	Annotated mRNA	NW_019211457.1	28660782	28670200	-	4	4138	200
XM_022792548.1	111244938	LOC111244938	Annotated mRNA	NW_019211455.1	32986027	33084274	-	10	4599	705
XM_022815568.1	111254588	LOC111254588	Annotated mRNA	NW_019211460.1	28747100	28752523	+	4	4285	557
XM_022791542.1	111244424	LOC111244424	Annotated mRNA	NW_019211455.1	26333975	26356647	+	5	3552	161
XM_022792688.1	111245003	LOC111245003	Annotated mRNA	NW_019211455.1	42968621	42988146	-	19	3217	993
XM_022792449.1	111244904	LOC111244904	Annotated mRNA	NW_019211455.1	57547445	57769165	+	15	11489	1456
XM_022813799.1	111253802	LOC111253802	Annotated mRNA	NW_019211460.1	38426146	38513792	+	17	4639	999
XM_022799732.1	111248040	LOC111248040	Annotated mRNA	NW_019211456.1	39826117	39839270	+	14	3246	443
XM_022792418.1	111244887	LOC111244887	Annotated mRNA	NW_019211455.1	51441170	51463228	+	4	5643	553
XM_022804070.1	111249775	LOC111249775	Annotated mRNA	NW_019211457.1	13529845	13538623	+	9	1642	467
XM_022791315.1	111244329	LOC111244329	Annotated mRNA	NW_019211455.1	33593691	33604703	+	6	1940	275
XM_022803302.1	111249433	LOC111249433	Annotated mRNA	NW_019211457.1	5575126	5588125	-	5	4049	247
XM_022816437.1	111254952	LOC111254952	Annotated mRNA	NW_019211460.1	26442920	26461142	-	9	2124	333
XM_022788886.1	111243391	LOC111243391	Annotated mRNA	NW_019211454.1	10934227	10950881	+	3	11946	420
XM_022805108.1	111250221	LOC111250221	Annotated mRNA	NW_019211457.1	51006124	51014856	-	11	3078	463
XM_022801330.1	111248645	LOC111248645	Annotated mRNA	NW_019211457.1	52841959	52847244	-	12	2257	650
XM_022793320.1	111245234	LOC111245234	Annotated mRNA	NW_019211455.1	51781899	51787077	+	5	1489	171
XM_022817128.1	111255307	LOC111255307	Annotated mRNA	NW_019211454.1	13965394	13973382	+	3	7398	622
XM_022805157.1	111250241	LOC111250241	Annotated mRNA	NW_019211457.1	20039249	20083171	+	7	6741	792
XM_022798168.1	111247363	LOC111247363	Annotated mRNA	NW_019211456.1	54534443	54682471	+	11	2214	737
XM_022810714.1	111252567	LOC111252567	Annotated mRNA	NW_019211459.1	7881864	7942670	+	2	9300	695
XM_022790314.1	111243941	LOC111243941	Annotated mRNA	NW_019211454.1	72877992	73033951	-	13	5732	987
XM_022814588.1	111254087	LOC111254087	Annotated mRNA	NW_019211460.1	14284117	14294324	-	10	2907	621
XM_022808719.1	111251761	LOC111251761	Annotated mRNA	NW_019211458.1	21837857	21840954	+	6	1729	241
XR_002674304.1	111252663	LOC111252663	Annotated mRNA	NW_019211459.1	15851873	15867989	+	14	6436	NA
XR_002674969.1	111254197	LOC111254197	Annotated mRNA	NW_019211460.1	37683416	37702438	+	15	4508	NA
XM_022799527.1	111247937	LOC111247937	Annotated mRNA	NW_019211456.1	57021061	57092961	-	19	14848	1279
XM_022813425.1	111253671	LOC111253671	Annotated mRNA	NW_019211460.1	2527309	2559389	+	18	3803	759
XM_022802944.1	111249291	LOC111249291	Annotated mRNA	NW_019211457.1	12089419	12104057	-	15	5216	514
XM_022807284.1	111251064	LOC111251064	Annotated mRNA	NW_019211458.1	4095497	4107217	-	23	1978	230
XM_022809219.1	111251990	LOC111251990	Annotated mRNA	NW_019211458.1	16262481	16285083	+	3	1524	431
XR_002673196.1	111250119	LOC111250119	Annotated mRNA	NW_019211457.1	8539162	8563409	+	7	6526	NA
XM_022801852.1	111248844	LOC111248844	Annotated mRNA	NW_019211454.1	34307219	34312446	+	6	3494	352
XM_022804113.1	111249794	LOC111249794	Annotated mRNA	NW_019211457.1	18215992	18220575	-	5	1394	200
XM_022798060.1	111247296	LOC111247296	Annotated mRNA	NW_019211454.1	61975901	61984382	-	9	2810	483
XM_022810887.1	111252653	LOC111252653	Annotated mRNA	NW_019211459.1	870039	904634	+	15	5525	583
XM_022814558.1	111254071	LOC111254071	Annotated mRNA	NW_019211460.1	2374069	2382207	-	11	2768	385
XR_002671641.1	111246331	LOC111246331	Annotated mRNA	NW_019211456.1	26173387	26175341	+	4	746	NA
XM_022814901.1	111254254	LOC111254254	Annotated mRNA	NW_019211460.1	5229391	5305116	+	15	4791	817
XM_022806246.1	111250672	LOC111250672	Annotated mRNA	NW_019211458.1	41287036	41347605	+	5	2196	491
XM_022791501.1	111244406	LOC111244406	Annotated mRNA	NW_019211454.1	51919564	51979463	-	10	17975	3641
XM_022810501.1	111252494	LOC111252494	Annotated mRNA	NW_019211459.1	30358917	30404816	-	13	2177	248
XM_022812999.1	111253512	LOC111253512	Annotated mRNA	NW_019211459.1	10434716	10443496	+	5	5046	404
XM_022800011.1	111248161	LOC111248161	Annotated mRNA	NW_019211456.1	39624561	39627779	+	6	876	180
XM_022791161.1	111244266	LOC111244266	Annotated mRNA	NW_019211455.1	12078230	12082433	-	3	2501	169
XM_022787858.1	111242914	LOC111242914	Annotated mRNA	NW_019211454.1	7920735	7921988	+	1	1254	295
XM_022789747.1	111243741	LOC111243741	Annotated mRNA	NW_019211455.1	57883963	57890156	-	3	3344	449
XM_022813430.1	111253672	LOC111253672	Annotated mRNA	NW_019211460.1	29243298	29248976	+	3	4077	889
XM_022817664.1	111255570	LOC111255570	Annotated mRNA	NW_019211454.1	44597675	44603754	+	7	2691	488
XM_022789656.1	111243700	LOC111243700	Annotated mRNA	NW_019211455.1	28981566	28985643	-	4	3105	231
XR_002674286.1	111252614	LOC111252614	Annotated mRNA	NW_019211459.1	8419209	8432624	-	17	3261	NA
XR_002675196.1	111254811	LOC111254811	Annotated mRNA	NW_019211460.1	27912634	27922097	+	5	1501	NA
XM_022807218.1	111251041	LOC111251041	Annotated mRNA	NW_019211458.1	14637164	14647168	-	7	4099	390
XM_022813102.1	111253547	LOC111253547	Annotated mRNA	NW_019211459.1	24777128	24796073	-	8	6922	684
XM_022796044.1	111246448	LOC111246448	Annotated mRNA	NW_019211456.1	43688170	43856734	+	9	5051	1344
XM_022792396.1	111244878	LOC111244878	Annotated mRNA	NW_019211455.1	18200924	18203328	-	3	1342	135
XM_022813965.1	111253848	LOC111253848	Annotated mRNA	NW_019211454.1	2404869	2412043	+	5	1766	275
XM_022789882.1	111243787	LOC111243787	Annotated mRNA	NW_019211455.1	15143132	15147872	+	5	1697	318
XR_002674018.1	111251909	LOC111251909	Annotated mRNA	NW_019211458.1	2176312	2185318	+	6	3746	NA
XM_022796347.1	111246555	LOC111246555	Annotated mRNA	NW_019211456.1	27214801	27237842	+	8	4365	406
XM_022789335.1	111243559	LOC111243559	Annotated mRNA	NW_019211454.1	39796620	39819664	+	12	8972	1094
XM_022805295.1	111250288	LOC111250288	Annotated mRNA	NW_019211457.1	6384309	6388577	+	6	2282	192
XM_022798424.1	111247479	LOC111247479	Annotated mRNA	NW_019211456.1	10743739	10761877	-	18	3152	896
XM_022812612.1	111253351	LOC111253351	Annotated mRNA	NW_019211459.1	15358506	15397858	-	12	12778	2340
XM_022794863.1	111245883	LOC111245883	Annotated mRNA	NW_019211454.1	9489406	9515697	+	3	6963	638
XM_022804556.1	111250002	LOC111250002	Annotated mRNA	NW_019211457.1	37603301	37605444	+	2	1675	324
XM_022790832.1	111244128	LOC111244128	Annotated mRNA	NW_019211455.1	6670079	6676499	+	6	2794	480
XM_022809203.1	111251982	LOC111251982	Annotated mRNA	NW_019211458.1	21169636	21174165	-	5	1612	349
XM_022791068.1	111244227	LOC111244227	Annotated mRNA	NW_019211455.1	11654804	11657132	-	2	1978	305
XM_022796030.1	111246442	LOC111246442	Annotated mRNA	NW_019211456.1	43302426	43314304	+	8	1737	341
XM_022797325.1	111246928	LOC111246928	Annotated mRNA	NW_019211456.1	8000366	8004722	+	9	1786	393
XM_022789757.1	111243742	LOC111243742	Annotated mRNA	NW_019211455.1	57871211	57906699	+	13	3323	425
XM_022804435.1	111249948	LOC111249948	Annotated mRNA	NW_019211457.1	470414	510049	-	10	6595	1002
XM_022799410.1	111247890	LOC111247890	Annotated mRNA	NW_019211456.1	10083087	10089577	-	5	3026	284
XM_022807723.1	111251284	LOC111251284	Annotated mRNA	NW_019211458.1	8525685	8526950	-	1	1266	307
XM_022810285.1	111252420	LOC111252420	Annotated mRNA	NW_019211459.1	12523358	12533637	-	9	5653	702
XM_022800026.1	111248170	LOC111248170	Annotated mRNA	NW_019211456.1	6201182	6209620	+	4	809	159
XM_022811002.1	111252698	LOC111252698	Annotated mRNA	NW_019211459.1	15406746	15452035	-	20	6484	1030
XM_022792916.1	111245091	LOC111245091	Annotated mRNA	NW_019211455.1	18000315	18009916	-	10	2119	354
XM_022801927.1	111248874	LOC111248874	Annotated mRNA	NW_019211457.1	46878349	46904232	-	21	6421	1376
XM_022801061.1	111248561	LOC111248561	Annotated mRNA	NW_019211457.1	21297621	21309850	-	6	1996	465
XM_022791361.1	111244354	LOC111244354	Annotated mRNA	NW_019211455.1	19886676	19888840	+	2	1422	195
XM_022789303.1	111243547	LOC111243547	Annotated mRNA	NW_019211454.1	31425519	31473682	-	6	2154	330
XM_022802617.1	111249148	LOC111249148	Annotated mRNA	NW_019211457.1	19250229	19315520	-	21	7924	1497
XR_002673616.1	111251071	LOC111251071	Annotated mRNA	NW_019211458.1	32058214	32123432	-	11	3011	NA
XM_022816241.1	111254892	LOC111254892	Annotated mRNA	NW_019211460.1	1418761	1443470	-	26	9153	1830
XM_022811912.1	111253054	LOC111253054	Annotated mRNA	NW_019211459.1	1944174	1971883	-	20	9529	1063
XR_002673707.1	111251334	LOC111251334	Annotated mRNA	NW_019211458.1	25206388	25211882	+	3	1381	NA
XM_022794514.1	111245769	LOC111245769	Annotated mRNA	NW_019211455.1	16093727	16181941	-	13	6496	447
XM_022790441.1	111243969	LOC111243969	Annotated mRNA	NW_019211455.1	36786038	36791227	-	2	1210	298
XM_022793856.1	111245467	LOC111245467	Annotated mRNA	NW_019211455.1	2692488	2737073	-	5	4755	345
XM_022812040.1	111253105	LOC111253105	Annotated mRNA	NW_019211459.1	13937807	13957616	+	8	7847	424
XM_022805428.1	111250338	LOC111250338	Annotated mRNA	NW_019211457.1	37392608	37404296	+	11	2410	693
XM_022808125.1	111251494	LOC111251494	Annotated mRNA	NW_019211458.1	35933484	35937290	-	1	3807	195
XR_002674636.1	111253410	LOC111253410	Annotated mRNA	NW_019211459.1	24666493	24668250	+	3	1274	NA
XM_022805134.1	111250233	LOC111250233	Annotated mRNA	NW_019211457.1	18415188	18437198	+	28	5947	1726
XM_022799466.1	111247919	LOC111247919	Annotated mRNA	NW_019211454.1	44571281	44577407	+	5	3426	1043
XM_022810291.1	111252423	LOC111252423	Annotated mRNA	NW_019211459.1	26400190	26405879	-	4	3444	571
XM_022808558.1	111251700	LOC111251700	Annotated mRNA	NW_019211458.1	1540466	1548298	-	6	1630	249
XM_022809416.1	111252058	LOC111252058	Annotated mRNA	NW_019211458.1	849864	858177	-	2	4724	1120
XM_022788240.1	111243130	LOC111243130	Annotated mRNA	NW_019211454.1	70673846	70681175	-	4	2826	282
XM_022789156.1	111243492	LOC111243492	Annotated mRNA	NW_019211454.1	41472437	41488073	-	7	7100	770
XM_022815840.1	111254713	LOC111254713	Annotated mRNA	NW_019211460.1	30906261	30915206	-	5	1230	131
XM_022802607.1	111249130	LOC111249130	Annotated mRNA	NW_019211454.1	10503132	10515028	-	13	2815	899
XR_002673664.1	111251196	LOC111251196	Annotated mRNA	NW_019211458.1	10494984	10498075	+	4	951	NA
XM_022797613.1	111247068	LOC111247068	Annotated mRNA	NW_019211456.1	49916518	49921656	+	4	1229	311
XM_022814105.1	111253903	LOC111253903	Annotated mRNA	NW_019211460.1	30615130	30682274	-	25	4817	1229
XM_022799482.1	111247929	LOC111247929	Annotated mRNA	NW_019211456.1	18240658	18261645	+	8	2646	412
XR_002670341.1	111243162	LOC111243162	Annotated mRNA	NW_019211454.1	17340511	17357518	-	13	3018	NA
XM_022794526.1	111245775	LOC111245775	Annotated mRNA	NW_019211455.1	60238982	60262439	+	15	3310	587
XM_022791220.1	111244285	LOC111244285	Annotated mRNA	NW_019211455.1	55702412	55715770	+	9	1976	595
XM_022793868.1	111245476	LOC111245476	Annotated mRNA	NW_019211455.1	55353508	55360816	+	5	2565	239
XM_022803277.1	111249422	LOC111249422	Annotated mRNA	NW_019211457.1	39323251	39514250	+	18	7186	1360
XM_022816142.1	111254854	LOC111254854	Annotated mRNA	NW_019211460.1	35434679	35445639	-	4	685	195
XM_022808131.1	111251498	LOC111251498	Annotated mRNA	NW_019211458.1	111054	117149	+	4	3590	1030
XM_022797820.1	111247180	LOC111247180	Annotated mRNA	NW_019211456.1	13557348	13561761	+	6	1222	287
XM_022806373.1	111250731	LOC111250731	Annotated mRNA	NW_019211454.1	4049211	4050346	+	2	465	75
XM_022800124.1	111248206	LOC111248206	Annotated mRNA	NW_019211456.1	5185821	5205822	+	14	13376	1572
XR_002674288.1	111252614	LOC111252614	Annotated mRNA	NW_019211459.1	8419209	8432624	-	18	3030	NA
XM_022814414.1	111254002	LOC111254002	Annotated mRNA	NW_019211454.1	70069509	70122141	-	16	5111	1132
XM_022814453.1	111254026	LOC111254026	Annotated mRNA	NW_019211460.1	2950587	2954968	-	4	2830	127
XM_022797783.1	111247162	LOC111247162	Annotated mRNA	NW_019211456.1	5712205	5720453	-	9	1539	399
XM_022796710.1	111246698	LOC111246698	Annotated mRNA	NW_019211456.1	7891930	7911984	+	6	3895	242
XM_022813553.1	111253723	LOC111253723	Annotated mRNA	NW_019211460.1	4625317	4633188	-	7	4526	350
XM_022797573.1	111247043	LOC111247043	Annotated mRNA	NW_019211456.1	27417713	27426362	+	5	5393	275
XM_022810901.1	111252657	LOC111252657	Annotated mRNA	NW_019211459.1	5573890	5583410	+	4	6715	161
XR_002671172.1	111245024	LOC111245024	Annotated mRNA	NW_019211455.1	22564157	22578262	-	4	6057	NA
XM_022815941.1	111254759	LOC111254759	Annotated mRNA	NW_019211460.1	4240254	4249794	+	7	2969	253
XM_022813389.1	111253664	LOC111253664	Annotated mRNA	NW_019211460.1	1277503	1299543	+	33	8477	2557
XM_022794594.1	111245797	LOC111245797	Annotated mRNA	NW_019211455.1	17691750	17710058	-	3	7150	471
XM_022798163.1	111247348	LOC111247348	Annotated mRNA	NW_019211454.1	36023281	36029284	-	4	2474	350
XM_022795076.1	111245976	LOC111245976	Annotated mRNA	NW_019211455.1	15383430	15394035	+	7	3722	645
XM_022810816.1	111252619	LOC111252619	Annotated mRNA	NW_019211459.1	738454	750266	-	7	3190	552
XM_022791606.1	111244446	LOC111244446	Annotated mRNA	NW_019211455.1	41232153	41247162	+	5	2120	339
XM_022812683.1	111253382	LOC111253382	Annotated mRNA	NW_019211459.1	941498	949762	+	6	1107	164
XM_022806890.1	111250917	LOC111250917	Annotated mRNA	NW_019211458.1	26103325	26114316	-	10	2768	646
XM_022805061.1	111250203	LOC111250203	Annotated mRNA	NW_019211457.1	26770859	26855885	-	21	8654	1889
XM_022795155.1	111246008	LOC111246008	Annotated mRNA	NW_019211455.1	58956950	59034000	-	26	13571	3126
XM_022811486.1	111252884	LOC111252884	Annotated mRNA	NW_019211459.1	31895795	31899952	+	7	2128	464
XM_022812702.1	111253388	LOC111253388	Annotated mRNA	NW_019211459.1	20382531	20387256	+	2	4418	184
XM_022790266.1	111243923	LOC111243923	Annotated mRNA	NW_019211455.1	41756246	41769709	+	8	4867	329
XM_022807310.1	111251068	LOC111251068	Annotated mRNA	NW_019211458.1	33937024	33939138	-	2	1471	379
XM_022815284.1	111254435	LOC111254435	Annotated mRNA	NW_019211460.1	30959428	30964715	-	9	2616	522
XM_022788268.1	111243145	LOC111243145	Annotated mRNA	NW_019211454.1	1704556	1716093	+	8	3141	1033
XM_022796507.1	111246589	LOC111246589	Annotated mRNA	NW_019211454.1	68701179	68716558	-	13	3296	512
XM_022800113.1	111248203	LOC111248203	Annotated mRNA	NW_019211456.1	19824911	19865618	-	13	4730	573
XM_022803608.1	111249584	LOC111249584	Annotated mRNA	NW_019211457.1	45134235	45142300	-	12	2595	466
XM_022790713.1	111244090	LOC111244090	Annotated mRNA	NW_019211455.1	11836984	11858880	+	4	1334	178
XM_022817046.1	111255273	LOC111255273	Annotated mRNA	NW_019211454.1	64248427	64265844	-	5	4141	572
XM_022802009.1	111248907	LOC111248907	Annotated mRNA	NW_019211457.1	16756198	16762788	+	2	3117	479
XM_022796960.1	111246784	LOC111246784	Annotated mRNA	NW_019211456.1	6710754	6714400	-	5	2320	667
XM_022795720.1	111246309	LOC111246309	Annotated mRNA	NW_019211454.1	71346939	71360160	-	8	2941	265
XM_022790979.1	111244185	LOC111244185	Annotated mRNA	NW_019211455.1	3924546	3927966	-	6	1266	329
XM_022813395.1	111253666	LOC111253666	Annotated mRNA	NW_019211460.1	1259191	1274574	-	16	9422	1365
XM_022798173.1	111247369	LOC111247369	Annotated mRNA	NW_019211456.1	57475377	57487577	-	4	440	116
XM_022795040.1	111245971	LOC111245971	Annotated mRNA	NW_019211455.1	9989319	10000038	+	12	5316	527
XM_022798778.1	111247611	LOC111247611	Annotated mRNA	NW_019211454.1	21306562	21380813	-	4	2532	252
XM_022805075.1	111250206	LOC111250206	Annotated mRNA	NW_019211457.1	26856411	26863346	+	4	2114	223
XM_022795141.1	111245998	LOC111245998	Annotated mRNA	NW_019211455.1	52430611	52435483	-	4	2738	332
XM_022794635.1	111245808	LOC111245808	Annotated mRNA	NW_019211455.1	37139145	37141813	+	2	2438	685
XM_022802553.1	111249127	LOC111249127	Annotated mRNA	NW_019211457.1	38496543	38500685	+	4	2009	218
XM_022804150.1	111249806	LOC111249806	Annotated mRNA	NW_019211457.1	37039223	37109064	+	9	1602	504
XM_022788160.1	111243092	LOC111243092	Annotated mRNA	NW_019211454.1	26545955	26549546	+	3	1814	350
XM_022797799.1	111247168	LOC111247168	Annotated mRNA	NW_019211456.1	18515610	18542560	-	16	3892	779
XM_022811691.1	111252972	LOC111252972	Annotated mRNA	NW_019211459.1	21965142	22033358	+	13	9483	402
XM_022790049.1	111243845	LOC111243845	Annotated mRNA	NW_019211455.1	9499750	9501711	+	3	1458	432
XM_022795349.1	111246179	LOC111246179	Annotated mRNA	NW_019211456.1	13711057	13740352	-	15	6824	1350
XM_022796517.1	111246589	LOC111246589	Annotated mRNA	NW_019211454.1	68701179	68715187	-	13	3262	512
XM_022803653.1	111249602	LOC111249602	Annotated mRNA	NW_019211457.1	18175117	18179549	-	3	3200	210
XM_022798511.1	111247515	LOC111247515	Annotated mRNA	NW_019211456.1	56045416	56048895	-	4	806	216
XM_022789430.1	111243589	LOC111243589	Annotated mRNA	NW_019211454.1	6463652	6472112	-	11	4906	644
XM_022795446.1	111246210	LOC111246210	Annotated mRNA	NW_019211456.1	12917854	12930615	+	6	1780	316
XM_022793034.1	111245129	LOC111245129	Annotated mRNA	NW_019211455.1	33146449	33161149	+	6	1309	195
XM_022808586.1	111251708	LOC111251708	Annotated mRNA	NW_019211458.1	23373046	23415330	+	11	35971	11042
XM_022816610.1	111255010	LOC111255010	Annotated mRNA	NW_019211460.1	30444474	30451988	-	6	2382	391
XM_022792766.1	111245032	LOC111245032	Annotated mRNA	NW_019211455.1	10862554	10879933	-	6	5775	591
XM_022810929.1	111252669	LOC111252669	Annotated mRNA	NW_019211459.1	31953463	31961020	+	3	4157	616
XM_022802543.1	111249126	LOC111249126	Annotated mRNA	NW_019211457.1	38456389	38489614	+	14	7818	1095
XM_022810051.1	111252343	LOC111252343	Annotated mRNA	NW_019211459.1	23603052	23738578	+	30	7158	1308
XR_002673352.1	111250419	LOC111250419	Annotated mRNA	NW_019211457.1	44025913	44040613	+	9	2854	NA
XM_022789977.1	111243812	LOC111243812	Annotated mRNA	NW_019211454.1	7384508	7418535	-	14	5246	906
XM_022787994.1	111242998	LOC111242998	Annotated mRNA	NW_019211454.1	15347116	15349048	+	1	1933	563
XM_022792749.1	111245027	LOC111245027	Annotated mRNA	NW_019211455.1	37678560	37723278	+	7	6105	970
XR_002671594.1	111246227	LOC111246227	Annotated mRNA	NW_019211456.1	23906066	23909623	+	2	3261	NA
XM_022809398.1	111252050	LOC111252050	Annotated mRNA	NW_019211458.1	37485004	37495325	-	3	801	81
XM_022795272.1	111246092	LOC111246092	Annotated mRNA	NW_019211454.1	6384594	6405779	-	14	6844	511
XM_022795295.1	111246162	LOC111246162	Annotated mRNA	NW_019211456.1	16001501	16112283	+	9	6054	420
XM_022810036.1	111252340	LOC111252340	Annotated mRNA	NW_019211459.1	27025679	27065168	-	15	12178	977
XM_022809638.1	111252138	LOC111252138	Annotated mRNA	NW_019211458.1	38344815	38353581	-	4	3482	137
XM_022795706.1	111246317	LOC111246317	Annotated mRNA	NW_019211456.1	57456474	57518238	+	7	9251	420
XM_022803409.1	111249489	LOC111249489	Annotated mRNA	NW_019211457.1	29456863	29507166	+	24	4192	1085
XM_022816114.1	111254839	LOC111254839	Annotated mRNA	NW_019211454.1	55075862	55102278	+	9	1716	284
XR_002671576.1	111246185	LOC111246185	Annotated mRNA	NW_019211454.1	55404466	55409601	+	6	1509	NA
XR_002670260.1	111243009	LOC111243009	Annotated mRNA	NW_019211454.1	70725671	70730141	-	3	2994	NA
XM_022790378.1	111243954	LOC111243954	Annotated mRNA	NW_019211455.1	32670972	32685406	+	9	2510	396
XR_002672568.1	111248453	LOC111248453	Annotated mRNA	NW_019211454.1	49829587	49851038	-	11	3845	NA
XM_022788021.1	111243023	LOC111243023	Annotated mRNA	NW_019211454.1	38075619	38084629	-	6	1009	258
XM_022800193.1	111248232	LOC111248232	Annotated mRNA	NW_019211456.1	10984866	10991252	-	7	2359	336
XM_022815407.1	111254502	LOC111254502	Annotated mRNA	NW_019211460.1	36874748	36877100	-	2	1815	286
XM_022792583.1	111244958	LOC111244958	Annotated mRNA	NW_019211455.1	49222405	49486491	-	10	10064	948
XM_022797446.1	111246973	LOC111246973	Annotated mRNA	NW_019211454.1	47369951	47395156	-	2	7162	392
XM_022795078.1	111245976	LOC111245976	Annotated mRNA	NW_019211455.1	15378077	15394035	+	7	4498	645
XM_022800208.1	111248237	LOC111248237	Annotated mRNA	NW_019211456.1	10846681	10851317	+	7	1549	309
XM_022795872.1	111246379	LOC111246379	Annotated mRNA	NW_019211456.1	10681627	10722687	+	8	4212	495
XM_022809343.1	111252027	LOC111252027	Annotated mRNA	NW_019211458.1	11473921	11677490	+	24	5592	1337
XM_022807987.1	111251426	LOC111251426	Annotated mRNA	NW_019211458.1	3556744	3569518	-	7	6554	793
XM_022807444.1	111251135	LOC111251135	Annotated mRNA	NW_019211458.1	10314440	10356436	-	7	3671	838
XM_022807815.1	111251332	LOC111251332	Annotated mRNA	NW_019211458.1	36993062	37006022	-	10	9212	372
XM_022810044.1	111252343	LOC111252343	Annotated mRNA	NW_019211459.1	23618131	23738578	+	29	8004	1393
XM_022791806.1	111244572	LOC111244572	Annotated mRNA	NW_019211455.1	15301988	15314979	+	13	4063	663
XM_022803415.1	111249489	LOC111249489	Annotated mRNA	NW_019211457.1	29448179	29507166	+	23	5128	1032
XR_002671437.1	111245735	LOC111245735	Annotated mRNA	NW_019211455.1	48685287	48688728	+	3	2761	NA
XM_022795357.1	111246182	LOC111246182	Annotated mRNA	NW_019211456.1	36159968	36179747	+	16	12416	882
XM_022792821.1	111245049	LOC111245049	Annotated mRNA	NW_019211455.1	21730875	21736093	-	6	1574	368
XM_022793409.1	111245269	LOC111245269	Annotated mRNA	NW_019211455.1	19809855	19812434	-	5	957	178
XM_022797338.1	111246931	LOC111246931	Annotated mRNA	NW_019211456.1	814722	822419	+	4	1958	176
XM_022795476.1	111246224	LOC111246224	Annotated mRNA	NW_019211456.1	23862876	23925832	-	12	3437	757
XM_022796719.1	111246700	LOC111246700	Annotated mRNA	NW_019211456.1	31041850	31062057	-	21	9608	1754
XM_022794944.1	111245929	LOC111245929	Annotated mRNA	NW_019211455.1	24790047	24799775	+	7	3692	300
XM_022789187.1	111243510	LOC111243510	Annotated mRNA	NW_019211454.1	18552131	18572543	+	8	4377	601
XM_022800564.1	111248361	LOC111248361	Annotated mRNA	NW_019211456.1	40291332	40307289	+	18	3085	918
XM_022815571.1	111254588	LOC111254588	Annotated mRNA	NW_019211460.1	28747100	28752523	+	4	3365	452
XM_022794352.1	111245689	LOC111245689	Annotated mRNA	NW_019211455.1	48905539	48916016	-	7	2780	110
XM_022798692.1	111247588	LOC111247588	Annotated mRNA	NW_019211456.1	24742045	24753216	+	7	1711	384
XM_022800232.1	111248244	LOC111248244	Annotated mRNA	NW_019211456.1	11007488	11014281	-	12	3742	477
XM_022804349.1	111249890	LOC111249890	Annotated mRNA	NW_019211457.1	44780458	44804213	-	3	4221	502
XM_022817417.1	111255447	LOC111255447	Annotated mRNA	NW_019211454.1	69617405	69621180	+	7	1304	241
XM_022795844.1	111246364	LOC111246364	Annotated mRNA	NW_019211456.1	36326623	36372738	-	9	8566	402
XM_022801378.1	111248662	LOC111248662	Annotated mRNA	NW_019211454.1	17793430	17801744	-	7	1873	368
XM_022807091.1	111250990	LOC111250990	Annotated mRNA	NW_019211458.1	16840823	16847149	-	5	2036	211
XM_022808646.1	111251735	LOC111251735	Annotated mRNA	NW_019211458.1	36729360	36736469	+	10	3169	589
XM_022814850.1	111254227	LOC111254227	Annotated mRNA	NW_019211460.1	2189587	2204446	-	8	7689	937
XM_022792674.1	111244999	LOC111244999	Annotated mRNA	NW_019211455.1	12263606	12299229	-	3	6561	708
XM_022795347.1	111246179	LOC111246179	Annotated mRNA	NW_019211456.1	13711057	13740352	-	16	7272	1350
XM_022795863.1	111246374	LOC111246374	Annotated mRNA	NW_019211456.1	24758546	24768937	-	10	4801	438
XM_022799524.1	111247937	LOC111247937	Annotated mRNA	NW_019211456.1	57021061	57093489	-	18	12903	1322
XR_002672386.1	111248059	LOC111248059	Annotated mRNA	NW_019211456.1	441946	449952	+	6	3612	NA
XM_022802127.1	111248961	LOC111248961	Annotated mRNA	NW_019211457.1	2088004	2092646	-	6	1782	283
XM_022797363.1	111246941	LOC111246941	Annotated mRNA	NW_019211456.1	51768166	51816405	+	15	14684	2482
XM_022794754.1	111245860	LOC111245860	Annotated mRNA	NW_019211455.1	28505316	28510459	+	7	1583	350
XM_022795448.1	111246211	LOC111246211	Annotated mRNA	NW_019211456.1	12941424	12945135	+	5	1212	209
XM_022789197.1	111243510	LOC111243510	Annotated mRNA	NW_019211454.1	18552194	18572543	+	8	4545	499
XM_022802947.1	111249291	LOC111249291	Annotated mRNA	NW_019211457.1	12089419	12104057	-	15	4984	514
XM_022801243.1	111248619	LOC111248619	Annotated mRNA	NW_019211457.1	33426727	33798727	+	17	8596	1301
XM_022811765.1	111253001	LOC111253001	Annotated mRNA	NW_019211454.1	14031891	14033883	-	3	624	147
XR_002673598.1	111251006	LOC111251006	Annotated mRNA	NW_019211458.1	12039571	12151002	+	24	6410	NA
XM_022793361.1	111245248	LOC111245248	Annotated mRNA	NW_019211455.1	55931218	55939297	-	9	2937	324
XM_022803058.1	111249329	LOC111249329	Annotated mRNA	NW_019211457.1	25767014	25783910	+	13	4854	593
XM_022793195.1	111245193	LOC111245193	Annotated mRNA	NW_019211455.1	29483566	29496204	-	15	4794	874
XM_022817383.1	111255422	LOC111255422	Annotated mRNA	NW_019211454.1	42029091	42035698	-	5	3627	246
XM_022810310.1	111252428	LOC111252428	Annotated mRNA	NW_019211459.1	11151267	11178328	+	6	8531	340
XM_022803407.1	111249489	LOC111249489	Annotated mRNA	NW_019211457.1	29448179	29507166	+	25	5033	1085
XM_022817202.1	111255333	LOC111255333	Annotated mRNA	NW_019211454.1	61246794	61254130	-	8	2613	472
XR_002670664.1	111243920	LOC111243920	Annotated mRNA	NW_019211455.1	2130913	2146537	+	6	5327	NA
XM_022816823.1	111255125	LOC111255125	Annotated mRNA	NW_019211454.1	68421426	68427057	-	5	4088	893
XM_022813875.1	111253820	LOC111253820	Annotated mRNA	NW_019211460.1	28162656	28171229	-	9	2664	224
XM_022794722.1	111245846	LOC111245846	Annotated mRNA	NW_019211455.1	5972855	5979302	-	8	2969	622
XM_022789913.1	111243800	LOC111243800	Annotated mRNA	NW_019211455.1	48555553	48565562	-	9	4893	542
XM_022802335.1	111249043	LOC111249043	Annotated mRNA	NW_019211457.1	45146863	45150912	-	4	2035	546
XM_022793534.1	111245322	LOC111245322	Annotated mRNA	NW_019211455.1	57230604	57237585	+	12	2260	477
XM_022806111.1	111250640	LOC111250640	Annotated mRNA	NW_019211458.1	27826000	27890714	+	6	3164	221
XM_022803062.1	111249329	LOC111249329	Annotated mRNA	NW_019211457.1	25767017	25783907	+	12	3912	517
XM_022813096.1	111253546	LOC111253546	Annotated mRNA	NW_019211459.1	26551662	26561132	+	11	5111	647
XM_022806721.1	111250854	LOC111250854	Annotated mRNA	NW_019211458.1	17132145	17149901	+	6	2985	464
XM_022817393.1	111255427	LOC111255427	Annotated mRNA	NW_019211454.1	32847988	32852235	-	4	831	150
XM_022805971.1	111250534	LOC111250534	Annotated mRNA	NW_019211457.1	30989933	30997854	-	2	7463	427
XM_022807011.1	111250965	LOC111250965	Annotated mRNA	NW_019211458.1	37165665	37172320	-	6	1816	495
XM_022802321.1	111249036	LOC111249036	Annotated mRNA	NW_019211457.1	34668781	34672828	+	3	3153	411
XM_022813080.1	111253540	LOC111253540	Annotated mRNA	NW_019211459.1	17044226	17050677	+	2	1403	255
XM_022797165.1	111246860	LOC111246860	Annotated mRNA	NW_019211456.1	38466637	38473282	-	8	1969	382
XM_022811888.1	111253008	LOC111253008	Annotated mRNA	NW_019211454.1	18603319	18747023	-	22	17045	4764
XM_022791438.1	111244389	LOC111244389	Annotated mRNA	NW_019211455.1	46876976	46897282	-	10	2409	614
XM_022800050.1	111248181	LOC111248181	Annotated mRNA	NW_019211456.1	36383088	36391039	+	3	2153	166
XM_022805296.1	111250289	LOC111250289	Annotated mRNA	NW_019211457.1	6421713	6426264	+	3	733	127
XM_022789189.1	111243510	LOC111243510	Annotated mRNA	NW_019211454.1	18552193	18572543	+	9	10753	547
XM_022807076.1	111250987	LOC111250987	Annotated mRNA	NW_019211458.1	4007551	4050900	-	10	1698	339
XM_022801750.1	111248801	LOC111248801	Annotated mRNA	NW_019211457.1	36934587	36963378	+	27	11132	2063
XR_002675517.1	111255504	LOC111255504	Annotated mRNA	NW_019211454.1	32170627	32189969	+	6	6559	NA
XM_022813295.1	111253615	LOC111253615	Annotated mRNA	NW_019211460.1	19314353	19318349	+	7	1933	606
XM_022805477.1	111250359	LOC111250359	Annotated mRNA	NW_019211457.1	42092025	42222600	-	9	6596	506
XM_022815236.1	111254413	LOC111254413	Annotated mRNA	NW_019211460.1	2092605	2104274	-	15	7004	1274
XM_022807720.1	111251281	LOC111251281	Annotated mRNA	NW_019211458.1	16713079	16758955	-	30	7061	1696
XM_022792960.1	111245103	LOC111245103	Annotated mRNA	NW_019211455.1	31492386	31523071	+	12	5050	625
XM_022803039.1	111249274	LOC111249274	Annotated mRNA	NW_019211454.1	53610407	53623251	+	12	2509	575
XM_022800066.1	111248183	LOC111248183	Annotated mRNA	NW_019211456.1	43263783	43284458	+	9	9275	919
XM_022806735.1	111250857	LOC111250857	Annotated mRNA	NW_019211458.1	30212083	30215475	-	3	2458	698
XM_022791362.1	111244354	LOC111244354	Annotated mRNA	NW_019211455.1	19886816	19888840	+	2	1357	195
XM_022806089.1	111250632	LOC111250632	Annotated mRNA	NW_019211458.1	1735866	1755259	+	10	3692	609
XR_002671690.1	111246471	LOC111246471	Annotated mRNA	NW_019211456.1	12057982	12068302	+	8	2221	NA
XM_022796417.1	111246584	LOC111246584	Annotated mRNA	NW_019211456.1	43447648	43449178	-	3	939	312
XM_022791402.1	111244369	LOC111244369	Annotated mRNA	NW_019211455.1	54870272	54890171	-	15	6703	670
XM_022798456.1	111247492	LOC111247492	Annotated mRNA	NW_019211456.1	48671970	48672858	-	2	561	133
XM_022803920.1	111249696	LOC111249696	Annotated mRNA	NW_019211457.1	13386114	13395557	+	9	6074	480
XM_022807004.1	111250961	LOC111250961	Annotated mRNA	NW_019211458.1	37727165	37735841	+	4	5984	1204
XM_022812043.1	111253106	LOC111253106	Annotated mRNA	NW_019211459.1	13957704	13965893	-	11	2081	393
XM_022813289.1	111253610	LOC111253610	Annotated mRNA	NW_019211460.1	28799461	28809978	-	4	6637	148
XM_022812142.1	111253142	LOC111253142	Annotated mRNA	NW_019211459.1	1467457	1480781	-	18	7859	1316
XM_022798838.1	111247642	LOC111247642	Annotated mRNA	NW_019211456.1	14952183	15019879	-	14	11687	1598
XM_022798471.1	111247500	LOC111247500	Annotated mRNA	NW_019211456.1	20980750	20986026	-	6	1933	354
XM_022809143.1	111251953	LOC111251953	Annotated mRNA	NW_019211458.1	27449871	27475091	+	27	5485	1531
XM_022815311.1	111254443	LOC111254443	Annotated mRNA	NW_019211460.1	36224192	36235054	+	5	2011	251
XM_022813187.1	111253572	LOC111253572	Annotated mRNA	NW_019211459.1	19879724	19912093	-	26	6667	1708
XM_022791933.1	111244637	LOC111244637	Annotated mRNA	NW_019211455.1	6088026	6132529	+	5	4761	297
XM_022797177.1	111246861	LOC111246861	Annotated mRNA	NW_019211454.1	1221107	1224917	+	7	1907	460
XM_022789353.1	111243563	LOC111243563	Annotated mRNA	NW_019211454.1	37586032	37591225	-	4	3492	471
XM_022798842.1	111247642	LOC111247642	Annotated mRNA	NW_019211456.1	14952183	15023353	-	15	13710	1598
XM_022812521.1	111253306	LOC111253306	Annotated mRNA	NW_019211459.1	31588074	31598725	+	5	1629	280
XM_022799604.1	111247969	LOC111247969	Annotated mRNA	NW_019211456.1	8421217	8447294	+	11	3426	654
XM_022810786.1	111252605	LOC111252605	Annotated mRNA	NW_019211459.1	15258800	15283915	+	6	3962	609
XM_022804938.1	111250156	LOC111250156	Annotated mRNA	NW_019211457.1	6067749	6074730	-	7	3238	412
XM_022802214.1	111248987	LOC111248987	Annotated mRNA	NW_019211457.1	26680953	26687819	+	5	3679	603
XM_022803752.1	111249638	LOC111249638	Annotated mRNA	NW_019211457.1	49999588	50012671	-	4	7298	232
XM_022812297.1	111253203	LOC111253203	Annotated mRNA	NW_019211459.1	7435437	7456842	+	20	10422	1064
XM_022789334.1	111243559	LOC111243559	Annotated mRNA	NW_019211454.1	39796619	39819664	+	13	8386	1095
XM_022800419.1	111248301	LOC111248301	Annotated mRNA	NW_019211456.1	55195895	55210207	+	5	1970	191
XM_022790936.1	111244157	LOC111244157	Annotated mRNA	NW_019211454.1	45978064	45982638	+	3	2385	535
XM_022791617.1	111244448	LOC111244448	Annotated mRNA	NW_019211454.1	43553026	43561263	+	5	4381	573
XM_022806370.1	111250730	LOC111250730	Annotated mRNA	NW_019211458.1	36027877	36066666	-	8	8343	1316
XM_022805465.1	111250348	LOC111250348	Annotated mRNA	NW_019211457.1	43136877	43139853	-	2	1876	554
XM_022794266.1	111245651	LOC111245651	Annotated mRNA	NW_019211455.1	958282	961248	+	3	2375	481
XM_022802770.1	111249207	LOC111249207	Annotated mRNA	NW_019211457.1	10704921	10708080	+	7	1245	350
XM_022791584.1	111244436	LOC111244436	Annotated mRNA	NW_019211455.1	29671392	29693779	+	3	2798	371
XM_022800993.1	111248497	LOC111248497	Annotated mRNA	NW_019211454.1	31789754	31796123	+	2	1762	133
XM_022791923.1	111244631	LOC111244631	Annotated mRNA	NW_019211455.1	6133408	6191488	-	40	26137	8414
XM_022791607.1	111244446	LOC111244446	Annotated mRNA	NW_019211455.1	41230483	41247162	+	5	2160	339
XM_022799451.1	111247911	LOC111247911	Annotated mRNA	NW_019211456.1	41042141	41058469	-	3	5519	469
XM_022810906.1	111252660	LOC111252660	Annotated mRNA	NW_019211459.1	5332332	5348125	-	13	7828	991
XM_022790405.1	111243960	LOC111243960	Annotated mRNA	NW_019211455.1	54163097	54194403	+	5	10217	340
XM_022807542.1	111251185	LOC111251185	Annotated mRNA	NW_019211458.1	28789195	28804206	-	6	1884	248
XM_022788237.1	111243127	LOC111243127	Annotated mRNA	NW_019211454.1	65371442	65376054	-	5	1972	277
XM_022810764.1	111252597	LOC111252597	Annotated mRNA	NW_019211459.1	3795048	3803030	-	14	4544	609
XM_022812449.1	111253270	LOC111253270	Annotated mRNA	NW_019211454.1	24942270	24977011	-	16	10773	926
XM_022791900.1	111244622	LOC111244622	Annotated mRNA	NW_019211455.1	19136303	19141293	-	12	1232	170
XM_022796019.1	111246440	LOC111246440	Annotated mRNA	NW_019211456.1	43292569	43303767	-	6	3958	790
XM_022789342.1	111243559	LOC111243559	Annotated mRNA	NW_019211454.1	39746971	39819664	+	18	5877	822
XM_022800442.1	111248316	LOC111248316	Annotated mRNA	NW_019211456.1	334510	395707	-	20	10290	2422
XM_022813912.1	111253834	LOC111253834	Annotated mRNA	NW_019211460.1	3130967	3138036	-	10	3755	356
XM_022793825.1	111245447	LOC111245447	Annotated mRNA	NW_019211455.1	7793805	7800416	-	8	2374	548
XM_022804743.1	111250079	LOC111250079	Annotated mRNA	NW_019211457.1	42470105	42478253	+	5	1955	465
XM_022792412.1	111244885	LOC111244885	Annotated mRNA	NW_019211455.1	27291652	27297451	+	9	2441	425
XM_022809034.1	111251917	LOC111251917	Annotated mRNA	NW_019211458.1	16494329	16504220	-	11	4960	443
XM_022811856.1	111253039	LOC111253039	Annotated mRNA	NW_019211459.1	15136921	15147700	-	3	9494	312
XM_022813640.1	111253746	LOC111253746	Annotated mRNA	NW_019211460.1	9026046	9054454	+	6	1414	262
XM_022809161.1	111251947	LOC111251947	Annotated mRNA	NW_019211454.1	68070793	68079374	+	8	5900	1537
XM_022792763.1	111245032	LOC111245032	Annotated mRNA	NW_019211455.1	10862554	10879933	-	6	5844	591
XM_022788192.1	111243109	LOC111243109	Annotated mRNA	NW_019211454.1	67323990	67333165	+	9	1919	351
XM_022805008.1	111250177	LOC111250177	Annotated mRNA	NW_019211457.1	23188564	23199460	-	9	3100	711
XM_022814628.1	111254109	LOC111254109	Annotated mRNA	NW_019211460.1	15344451	15376526	-	15	6635	1208
XM_022814944.1	111254277	LOC111254277	Annotated mRNA	NW_019211460.1	38658487	38669143	-	8	3866	419
XM_022807317.1	111251069	LOC111251069	Annotated mRNA	NW_019211458.1	12395630	12400668	-	6	2223	591
XM_022812261.1	111253188	LOC111253188	Annotated mRNA	NW_019211459.1	24092616	24112577	+	5	4140	464
XM_022790197.1	111243901	LOC111243901	Annotated mRNA	NW_019211455.1	46220536	46222526	+	2	1830	254
XM_022797532.1	111247015	LOC111247015	Annotated mRNA	NW_019211456.1	40361191	40363557	+	6	1201	245
XM_022810565.1	111252512	LOC111252512	Annotated mRNA	NW_019211459.1	3711057	3722384	-	14	5420	679
XM_022790710.1	111244088	LOC111244088	Annotated mRNA	NW_019211455.1	11877197	11882630	-	6	1361	303
XM_022793605.1	111245355	LOC111245355	Annotated mRNA	NW_019211455.1	18622563	18635204	+	8	5848	948
XM_022796967.1	111246790	LOC111246790	Annotated mRNA	NW_019211456.1	25647021	25673404	+	16	2643	701
XM_022812455.1	111253281	LOC111253281	Annotated mRNA	NW_019211459.1	22489842	22494967	-	7	1043	218
XM_022801962.1	111248891	LOC111248891	Annotated mRNA	NW_019211457.1	14975183	14981603	-	8	1019	330
XR_002672527.1	111248326	LOC111248326	Annotated mRNA	NW_019211456.1	17709973	17733466	+	6	7193	NA
XM_022800438.1	111248313	LOC111248313	Annotated mRNA	NW_019211456.1	31135516	31150202	-	2	5022	232
XM_022797544.1	111247025	LOC111247025	Annotated mRNA	NW_019211456.1	53529900	53635830	-	20	4059	781
XM_022802294.1	111249029	LOC111249029	Annotated mRNA	NW_019211457.1	24110797	24123333	-	14	3042	666
XM_022804753.1	111250082	LOC111250082	Annotated mRNA	NW_019211457.1	42461298	42463633	+	3	1303	224
XM_022807823.1	111251334	LOC111251334	Annotated mRNA	NW_019211458.1	25169111	25211880	+	2	1679	131
XR_002671731.1	111246608	LOC111246608	Annotated mRNA	NW_019211456.1	5619907	5629831	+	5	1308	NA
XM_022800999.1	111248546	LOC111248546	Annotated mRNA	NW_019211457.1	11122202	11146631	+	10	2245	390
XM_022792786.1	111245038	LOC111245038	Annotated mRNA	NW_019211455.1	20164730	20175955	+	8	3816	432
XM_022800280.1	111248256	LOC111248256	Annotated mRNA	NW_019211456.1	6585662	6694141	-	8	3199	373
XM_022799849.1	111248090	LOC111248090	Annotated mRNA	NW_019211456.1	24008402	24013302	-	3	3867	774
XM_022812275.1	111253198	LOC111253198	Annotated mRNA	NW_019211459.1	23984782	23993339	+	7	4020	290
XM_022814265.1	111253965	LOC111253965	Annotated mRNA	NW_019211460.1	3860437	3868560	+	3	2089	535
XM_022801547.1	111248721	LOC111248721	Annotated mRNA	NW_019211457.1	44149088	44161546	+	8	4727	574
XM_022809267.1	111252004	LOC111252004	Annotated mRNA	NW_019211458.1	38796952	38845687	-	8	10905	1096
XM_022813655.1	111253748	LOC111253748	Annotated mRNA	NW_019211454.1	2422287	2425487	+	4	1057	273
XM_022798512.1	111247516	LOC111247516	Annotated mRNA	NW_019211456.1	56068294	56077046	+	7	3574	254
XM_022817698.1	111255584	LOC111255584	Annotated mRNA	NW_019211454.1	71069876	71114360	-	9	7218	1115
XM_022812468.1	111253289	LOC111253289	Annotated mRNA	NW_019211459.1	21754083	21784260	-	8	5509	665
XM_022799018.1	111247734	LOC111247734	Annotated mRNA	NW_019211456.1	23755440	23758425	+	4	1012	176
XM_022808585.1	111251705	LOC111251705	Annotated mRNA	NW_019211458.1	26894953	26902544	-	4	4765	211
XM_022796104.1	111246466	LOC111246466	Annotated mRNA	NW_019211456.1	12022938	12039276	+	10	2310	733
XM_022792030.1	111244696	LOC111244696	Annotated mRNA	NW_019211455.1	58492602	58501551	+	11	3254	353
XM_022816997.1	111255244	LOC111255244	Annotated mRNA	NW_019211454.1	36198553	36365777	-	14	6301	1357
XM_022791980.1	111244668	LOC111244668	Annotated mRNA	NW_019211455.1	59979851	59988944	+	10	2523	471
XM_022810439.1	111252472	LOC111252472	Annotated mRNA	NW_019211459.1	18466390	18471873	+	7	2835	303
XM_022806507.1	111250774	LOC111250774	Annotated mRNA	NW_019211458.1	5989063	5995922	-	2	5810	723
XM_022805791.1	111250471	LOC111250471	Annotated mRNA	NW_019211457.1	35294369	35313714	-	4	4328	315
XM_022807962.1	111251406	LOC111251406	Annotated mRNA	NW_019211458.1	13223881	13255833	+	5	6526	523
XM_022803144.1	111249365	LOC111249365	Annotated mRNA	NW_019211457.1	16914079	16934788	+	12	4326	869
XM_022805030.1	111250188	LOC111250188	Annotated mRNA	NW_019211457.1	3388969	3392443	-	5	857	100
XM_022816639.1	111255015	LOC111255015	Annotated mRNA	NW_019211460.1	19498329	19501877	-	4	2334	545
XM_022804878.1	111250128	LOC111250128	Annotated mRNA	NW_019211457.1	17197735	17199495	+	2	1051	184
XM_022799855.1	111248038	LOC111248038	Annotated mRNA	NW_019211454.1	14876035	14889437	-	22	4128	1043
XM_022809149.1	111251953	LOC111251953	Annotated mRNA	NW_019211458.1	27449871	27468436	+	23	4687	1284
XM_022805020.1	111250182	LOC111250182	Annotated mRNA	NW_019211457.1	1045304	1052026	+	8	2960	592
XM_022810425.1	111252468	LOC111252468	Annotated mRNA	NW_019211459.1	6627821	6631681	-	2	2198	282
XM_022787710.1	111242836	LOC111242836	Annotated mRNA	NW_019211454.1	16942442	16943952	+	3	590	124
XM_022790117.1	111243875	LOC111243875	Annotated mRNA	NW_019211455.1	796636	813723	-	5	3062	517
XM_022790419.1	111243965	LOC111243965	Annotated mRNA	NW_019211455.1	45874508	45881963	+	4	5634	677
XM_022808209.1	111251521	LOC111251521	Annotated mRNA	NW_019211454.1	44800927	44809370	-	8	4992	297
XM_022807969.1	111251413	LOC111251413	Annotated mRNA	NW_019211458.1	13625629	13643187	+	24	7218	1179
XR_002674120.1	111252135	LOC111252135	Annotated mRNA	NW_019211458.1	28990762	29132630	+	8	5461	NA
XR_002675312.1	111254995	LOC111254995	Annotated mRNA	NW_019211460.1	8818763	8831545	+	10	3655	NA
XM_022816987.1	111255233	LOC111255233	Annotated mRNA	NW_019211454.1	45563380	45565314	+	1	1935	556
XM_022805698.1	111250433	LOC111250433	Annotated mRNA	NW_019211457.1	50718763	50724734	-	3	3961	650
XM_022789049.1	111243454	LOC111243454	Annotated mRNA	NW_019211454.1	66340300	66470246	-	28	10088	2968
XM_022791104.1	111244243	LOC111244243	Annotated mRNA	NW_019211454.1	8784359	8791582	-	8	4736	877
XM_022799223.1	111247808	LOC111247808	Annotated mRNA	NW_019211456.1	11664036	11669945	-	4	570	82
XM_022788407.1	111243198	LOC111243198	Annotated mRNA	NW_019211454.1	42841227	42854162	+	9	1447	222
XM_022809340.1	111252025	LOC111252025	Annotated mRNA	NW_019211458.1	16797168	16803052	+	6	1914	311
XM_022788516.1	111243251	LOC111243251	Annotated mRNA	NW_019211454.1	50942977	50973339	-	7	5374	1358
XM_022808215.1	111251547	LOC111251547	Annotated mRNA	NW_019211458.1	40960997	40997705	+	5	1660	217
XM_022792197.1	111244784	LOC111244784	Annotated mRNA	NW_019211455.1	6718622	6721801	+	2	2844	502
XM_022788586.1	111243284	LOC111243284	Annotated mRNA	NW_019211454.1	12435545	12440468	+	4	1713	293
XM_022810084.1	111252356	LOC111252356	Annotated mRNA	NW_019211459.1	30222880	30270071	+	8	1405	348
XM_022791801.1	111244368	LOC111244368	Annotated mRNA	NW_019211454.1	8978622	8980232	+	2	1356	260
XM_022797991.1	111247269	LOC111247269	Annotated mRNA	NW_019211454.1	29202841	29230549	-	11	6452	1274
XM_022790351.1	111243952	LOC111243952	Annotated mRNA	NW_019211454.1	31540728	31551182	+	9	5303	498
XM_022798198.1	111247378	LOC111247378	Annotated mRNA	NW_019211456.1	37405385	37408895	+	4	1874	315
XM_022790254.1	111243916	LOC111243916	Annotated mRNA	NW_019211455.1	40499365	40504489	+	2	3705	151
XR_002672614.1	111248606	LOC111248606	Annotated mRNA	NW_019211457.1	37912236	37933378	+	8	3977	NA
XM_022813721.1	111253772	LOC111253772	Annotated mRNA	NW_019211460.1	25955112	26017058	+	16	9403	715
XM_022794943.1	111245928	LOC111245928	Annotated mRNA	NW_019211455.1	24783838	24789602	-	6	3521	305
XM_022796184.1	111246495	LOC111246495	Annotated mRNA	NW_019211456.1	27727437	27751755	+	5	2412	206
XM_022790226.1	111243905	LOC111243905	Annotated mRNA	NW_019211455.1	47263187	47280299	+	9	6611	581
XM_022799233.1	111247812	LOC111247812	Annotated mRNA	NW_019211456.1	57628362	57630145	-	1	1784	464
XM_022788417.1	111243202	LOC111243202	Annotated mRNA	NW_019211454.1	48074452	48078534	+	4	1948	584
XM_022801817.1	111248822	LOC111248822	Annotated mRNA	NW_019211457.1	1033187	1034981	-	1	1795	291
XM_022791298.1	111244324	LOC111244324	Annotated mRNA	NW_019211455.1	40293482	40307310	+	15	2642	670
XM_022795005.1	111245953	LOC111245953	Annotated mRNA	NW_019211455.1	17134866	17561255	+	18	9169	813
XM_022798225.1	111247392	LOC111247392	Annotated mRNA	NW_019211456.1	7495346	7499889	-	5	2050	245
XM_022795775.1	111246332	LOC111246332	Annotated mRNA	NW_019211456.1	2323798	2339511	-	15	6711	863
XM_022800673.1	111248396	LOC111248396	Annotated mRNA	NW_019211456.1	43464995	43475879	-	7	3068	456
XM_022810691.1	111252557	LOC111252557	Annotated mRNA	NW_019211459.1	17613639	17618325	-	5	2126	305
XR_002671472.1	111245773	LOC111245773	Annotated mRNA	NW_019211455.1	16184990	16201708	+	6	1337	NA
XM_022812609.1	111253351	LOC111253351	Annotated mRNA	NW_019211459.1	15358506	15379339	-	13	14822	2340
XM_022806816.1	111250883	LOC111250883	Annotated mRNA	NW_019211458.1	23810581	23817930	+	13	3135	406
XM_022808872.1	111251832	LOC111251832	Annotated mRNA	NW_019211458.1	1836899	1849030	+	5	2281	159
XM_022800381.1	111248291	LOC111248291	Annotated mRNA	NW_019211456.1	49269601	49295609	-	2	4157	1259
XM_022798670.1	111247574	LOC111247574	Annotated mRNA	NW_019211456.1	6316531	6332844	+	26	5029	1429
XM_022790424.1	111243957	LOC111243957	Annotated mRNA	NW_019211454.1	31526911	31540559	-	8	3357	367
XM_022815292.1	111254438	LOC111254438	Annotated mRNA	NW_019211460.1	1069358	1081477	+	13	6007	809
XM_022804691.1	111250062	LOC111250062	Annotated mRNA	NW_019211457.1	792842	797992	+	5	2597	699
XM_022812847.1	111253459	LOC111253459	Annotated mRNA	NW_019211459.1	1523639	1533574	-	2	6803	448
XM_022797722.1	111247134	LOC111247134	Annotated mRNA	NW_019211456.1	44333226	44337517	-	4	1219	191
XM_022797413.1	111246957	LOC111246957	Annotated mRNA	NW_019211456.1	1123340	1131846	+	10	4419	400
XM_022798657.1	111247566	LOC111247566	Annotated mRNA	NW_019211456.1	35163623	35172865	-	7	1473	288
XM_022797254.1	111246892	LOC111246892	Annotated mRNA	NW_019211454.1	54784797	54789535	-	6	1506	376
XM_022795881.1	111246384	LOC111246384	Annotated mRNA	NW_019211456.1	45403025	45430199	-	4	6960	924
XM_022795761.1	111246326	LOC111246326	Annotated mRNA	NW_019211456.1	38111359	38113774	+	3	1398	195
XM_022814748.1	111254173	LOC111254173	Annotated mRNA	NW_019211460.1	19299693	19314266	-	4	5424	427
XM_022799198.1	111247796	LOC111247796	Annotated mRNA	NW_019211456.1	10334345	10339287	+	5	1708	224
XR_002674388.1	111252867	LOC111252867	Annotated mRNA	NW_019211454.1	44282916	44337521	+	5	4889	NA
XM_022800628.1	111248385	LOC111248385	Annotated mRNA	NW_019211456.1	1379011	1394936	-	6	8912	395
XM_022817178.1	111255318	LOC111255318	Annotated mRNA	NW_019211454.1	36701105	36712896	-	3	3342	479
XR_002674048.1	111251964	LOC111251964	Annotated mRNA	NW_019211458.1	23901900	23917833	-	5	2821	NA
XM_022805765.1	111250463	LOC111250463	Annotated mRNA	NW_019211457.1	45539914	45546706	-	8	1659	336
XM_022815194.1	111254388	LOC111254388	Annotated mRNA	NW_019211454.1	4639750	4643780	-	7	1660	290
XM_022809562.1	111252110	LOC111252110	Annotated mRNA	NW_019211458.1	3850870	3854332	-	2	2386	320
XM_022795223.1	111246034	LOC111246034	Annotated mRNA	NW_019211455.1	2362395	2492580	-	19	5326	1362
XM_022806116.1	111250640	LOC111250640	Annotated mRNA	NW_019211458.1	27869297	27890714	+	5	2951	179
XM_022797758.1	111247145	LOC111247145	Annotated mRNA	NW_019211456.1	36667861	36704991	-	13	10509	973
XR_002675388.1	111255252	LOC111255252	Annotated mRNA	NW_019211454.1	29496817	29511508	-	11	3596	NA
XM_022796339.1	111246553	LOC111246553	Annotated mRNA	NW_019211456.1	27246988	27251233	+	7	1499	337
XM_022798647.1	111247564	LOC111247564	Annotated mRNA	NW_019211456.1	47951773	47973176	-	6	2681	247
XM_022802516.1	111249116	LOC111249116	Annotated mRNA	NW_019211457.1	50768226	50770965	-	5	1090	227
XM_022811792.1	111253013	LOC111253013	Annotated mRNA	NW_019211459.1	25546777	25564317	-	13	8737	2236
XM_022790173.1	111243895	LOC111243895	Annotated mRNA	NW_019211455.1	46042631	46264398	+	18	6064	916
XM_022810348.1	111252442	LOC111252442	Annotated mRNA	NW_019211459.1	32350997	32359981	+	10	4464	499
XM_022804898.1	111250137	LOC111250137	Annotated mRNA	NW_019211457.1	41327398	41331654	+	4	2657	480
XM_022805646.1	111250417	LOC111250417	Annotated mRNA	NW_019211457.1	44068997	44095160	-	13	4233	720
XM_022795170.1	111246014	LOC111246014	Annotated mRNA	NW_019211455.1	59068233	59071073	-	5	997	211
XM_022805998.1	111250599	LOC111250599	Annotated mRNA	NW_019211458.1	13712163	13887119	-	19	7986	1649
XM_022789120.1	111243479	LOC111243479	Annotated mRNA	NW_019211454.1	34131100	34134754	+	4	2168	290
XM_022804014.1	111249743	LOC111249743	Annotated mRNA	NW_019211457.1	14212309	14238112	-	9	4417	539
XM_022807833.1	111251344	LOC111251344	Annotated mRNA	NW_019211458.1	26056487	26061563	-	5	3232	326
XM_022816457.1	111254959	LOC111254959	Annotated mRNA	NW_019211460.1	7323411	7343717	+	15	7358	590
XM_022803848.1	111249669	LOC111249669	Annotated mRNA	NW_019211457.1	14408475	14435727	+	6	3713	373
XM_022787808.1	111242879	LOC111242879	Annotated mRNA	NW_019211454.1	34949279	34970748	+	6	3074	442
XM_022796824.1	111246722	LOC111246722	Annotated mRNA	NW_019211454.1	12483806	12494287	-	18	3226	969
XM_022815913.1	111254744	LOC111254744	Annotated mRNA	NW_019211460.1	28376545	28392713	+	5	1100	154
XR_002673341.1	111250385	LOC111250385	Annotated mRNA	NW_019211457.1	49240368	49245048	+	6	1557	NA
XR_002672750.1	111248986	LOC111248986	Annotated mRNA	NW_019211457.1	26660021	26674001	+	5	4234	NA
XM_022814271.1	111253967	LOC111253967	Annotated mRNA	NW_019211460.1	3828038	3853864	-	11	2335	361
XM_022790087.1	111243863	LOC111243863	Annotated mRNA	NW_019211454.1	17392468	17426928	-	4	8302	250
XM_022801627.1	111248753	LOC111248753	Annotated mRNA	NW_019211457.1	27433375	27481683	+	11	4143	565
XM_022811905.1	111253051	LOC111253051	Annotated mRNA	NW_019211459.1	2088262	2105055	-	12	9108	1407
XM_022799396.1	111247881	LOC111247881	Annotated mRNA	NW_019211456.1	5510214	5568411	-	6	1778	266
XR_002673042.1	111249692	LOC111249692	Annotated mRNA	NW_019211454.1	48732975	48750665	+	3	1052	NA
XM_022800249.1	111248248	LOC111248248	Annotated mRNA	NW_019211456.1	47430257	47441811	+	15	3275	1011
XM_022815711.1	111254647	LOC111254647	Annotated mRNA	NW_019211460.1	26903266	26908964	-	3	3697	392
XM_022814209.1	111253931	LOC111253931	Annotated mRNA	NW_019211454.1	40393773	40429488	+	11	10128	873
XM_022800996.1	111248531	LOC111248531	Annotated mRNA	NW_019211454.1	30366285	30370737	-	7	1247	320
XM_022812900.1	111253475	LOC111253475	Annotated mRNA	NW_019211459.1	16143444	16163440	+	20	9221	765
XM_022796327.1	111246552	LOC111246552	Annotated mRNA	NW_019211456.1	27194427	27209169	+	13	6077	907
XM_022806227.1	111250665	LOC111250665	Annotated mRNA	NW_019211458.1	15981207	15985990	+	9	2238	516
XM_022795949.1	111246404	LOC111246404	Annotated mRNA	NW_019211456.1	25578510	25585002	-	4	1046	130
XM_022807981.1	111251418	LOC111251418	Annotated mRNA	NW_019211458.1	24470212	24483579	+	5	2803	783
XM_022788893.1	111243399	LOC111243399	Annotated mRNA	NW_019211454.1	48676778	48726243	+	11	4163	583
XM_022814667.1	111254127	LOC111254127	Annotated mRNA	NW_019211460.1	1177178	1185141	+	15	2924	802
XM_022811993.1	111253081	LOC111253081	Annotated mRNA	NW_019211459.1	1700126	1703896	+	3	2255	198
XM_022814736.1	111254168	LOC111254168	Annotated mRNA	NW_019211460.1	38051664	38061124	+	7	2970	400
XM_022810424.1	111252467	LOC111252467	Annotated mRNA	NW_019211459.1	6617276	6627462	+	10	3751	443
XM_022801637.1	111248746	LOC111248746	Annotated mRNA	NW_019211454.1	11105119	11108460	+	6	1166	259
XM_022812569.1	111253325	LOC111253325	Annotated mRNA	NW_019211459.1	4428512	4436089	-	7	1566	300
XM_022813890.1	111253821	LOC111253821	Annotated mRNA	NW_019211460.1	28187607	28193005	-	4	973	217
XM_022803751.1	111249636	LOC111249636	Annotated mRNA	NW_019211457.1	17365767	17376283	+	7	1188	302
XM_022794064.1	111245560	LOC111245560	Annotated mRNA	NW_019211455.1	42404982	42409352	-	3	3255	569
XM_022798493.1	111247506	LOC111247506	Annotated mRNA	NW_019211456.1	35637779	35648071	+	1	10293	532
XM_022811628.1	111252943	LOC111252943	Annotated mRNA	NW_019211459.1	4405104	4414949	+	10	6247	778
XM_022793682.1	111245382	LOC111245382	Annotated mRNA	NW_019211455.1	40349348	40364699	+	8	4640	1071
XM_022817794.1	111255634	LOC111255634	Annotated mRNA	NW_019211454.1	18434598	18463289	+	15	4193	621
XM_022816863.1	111255183	LOC111255183	Annotated mRNA	NW_019212367.1	18096	28953	+	8	4384	422
XM_022796337.1	111246553	LOC111246553	Annotated mRNA	NW_019211456.1	27246970	27251233	+	6	1613	337
XM_022789569.1	111243677	LOC111243677	Annotated mRNA	NW_019211455.1	15798337	15851482	+	15	13936	1029
XM_022802801.1	111249226	LOC111249226	Annotated mRNA	NW_019211457.1	32454295	32561964	-	12	5348	786
XM_022803362.1	111249468	LOC111249468	Annotated mRNA	NW_019211457.1	38207116	38219519	-	8	2303	375
XM_022799178.1	111247791	LOC111247791	Annotated mRNA	NW_019211456.1	31912306	31929538	+	8	9108	311
XM_022787820.1	111242891	LOC111242891	Annotated mRNA	NW_019211454.1	43421630	43424775	-	4	1426	306
XM_022802799.1	111249226	LOC111249226	Annotated mRNA	NW_019211457.1	32454295	32561964	-	14	7226	863
XM_022794262.1	111245614	LOC111245614	Annotated mRNA	NW_019211454.1	64821062	64921673	+	19	14455	1502
XM_022804445.1	111249954	LOC111249954	Annotated mRNA	NW_019211457.1	38448443	38451900	+	4	1836	453
XM_022788882.1	111243391	LOC111243391	Annotated mRNA	NW_019211454.1	10928396	10950881	+	5	11179	474
XM_022806751.1	111250860	LOC111250860	Annotated mRNA	NW_019211458.1	30181508	30196349	-	12	2150	565
XM_022810235.1	111252406	LOC111252406	Annotated mRNA	NW_019211459.1	4390743	4398406	+	6	2114	316
XM_022808735.1	111251764	LOC111251764	Annotated mRNA	NW_019211458.1	6340848	6345323	-	4	1801	166
XR_002674320.1	111252725	LOC111252725	Annotated mRNA	NW_019211459.1	2528214	2555014	-	22	6519	NA
XM_022798483.1	111247504	LOC111247504	Annotated mRNA	NW_019211456.1	47341542	47354481	+	8	2421	375
XM_022812792.1	111253430	LOC111253430	Annotated mRNA	NW_019211459.1	22504654	22511979	-	6	1650	123
XM_022795513.1	111246239	LOC111246239	Annotated mRNA	NW_019211456.1	3012214	3037915	-	7	13861	1090
XM_022811612.1	111252937	LOC111252937	Annotated mRNA	NW_019211459.1	21467013	21480177	-	14	5146	1283
XM_022810396.1	111252462	LOC111252462	Annotated mRNA	NW_019211459.1	21029581	21035946	-	6	4741	669
XR_002671207.1	111245060	LOC111245060	Annotated mRNA	NW_019211455.1	24718596	24739488	+	22	4042	NA
XM_022795662.1	111246304	LOC111246304	Annotated mRNA	NW_019211456.1	50275863	50309689	-	6	1729	512
XM_022811041.1	111252721	LOC111252721	Annotated mRNA	NW_019211459.1	15761736	15788160	-	24	8216	1804
XM_022811855.1	111253039	LOC111253039	Annotated mRNA	NW_019211459.1	15136921	15147701	-	4	9622	312
XR_002671854.1	111246896	LOC111246896	Annotated mRNA	NW_019211456.1	4360917	4380226	-	7	1958	NA
XM_022789737.1	111243737	LOC111243737	Annotated mRNA	NW_019211455.1	52214735	52224573	+	8	2790	349
XM_022809166.1	111251962	LOC111251962	Annotated mRNA	NW_019211458.1	15049547	15053242	+	1	3696	582
XM_022816239.1	111254892	LOC111254892	Annotated mRNA	NW_019211460.1	1418761	1443683	-	26	8946	1898
XM_022800893.1	111248462	LOC111248462	Annotated mRNA	NW_019211456.1	53289063	53316082	-	9	1563	334
XM_022807612.1	111251223	LOC111251223	Annotated mRNA	NW_019211458.1	16636701	16643538	+	7	1394	428
XM_022809159.1	111251955	LOC111251955	Annotated mRNA	NW_019211458.1	27421410	27429929	-	9	2300	600
XM_022792955.1	111245102	LOC111245102	Annotated mRNA	NW_019211455.1	34537514	34560918	-	9	1333	346
XM_022805817.1	111250483	LOC111250483	Annotated mRNA	NW_019211454.1	44485130	44529226	+	6	3670	654
XM_022790591.1	111244041	LOC111244041	Annotated mRNA	NW_019211455.1	52715866	52757761	+	6	3233	302
XM_022815366.1	111254477	LOC111254477	Annotated mRNA	NW_019211460.1	29311722	29355356	-	5	2231	166
XM_022808195.1	111251537	LOC111251537	Annotated mRNA	NW_019211458.1	34599287	34619110	-	13	4129	815
XM_022798084.1	111247321	LOC111247321	Annotated mRNA	NW_019211456.1	58203810	58221130	-	13	7999	510
XM_022816738.1	111255093	LOC111255093	Annotated mRNA	NW_019211879.1	3117	18208	-	9	5103	382
XM_022793704.1	111245390	LOC111245390	Annotated mRNA	NW_019211455.1	37194797	37200828	+	9	2913	408
XM_022816225.1	111254887	LOC111254887	Annotated mRNA	NW_019211460.1	1037773	1054160	+	10	2200	421
XM_022808076.1	111251477	LOC111251477	Annotated mRNA	NW_019211458.1	6832127	6851354	-	10	1693	503
XM_022791972.1	111244662	LOC111244662	Annotated mRNA	NW_019211455.1	33569269	33577282	-	5	1390	222
XM_022817233.1	111255347	LOC111255347	Annotated mRNA	NW_019211454.1	10494428	10496692	-	3	870	196
XM_022810882.1	111252652	LOC111252652	Annotated mRNA	NW_019211459.1	8797786	8819386	+	13	3757	476
XM_022813681.1	111253763	LOC111253763	Annotated mRNA	NW_019211460.1	5012584	5014009	+	1	1426	411
XM_022814554.1	111254070	LOC111254070	Annotated mRNA	NW_019211460.1	2382304	2389154	+	10	2111	463
XM_022817192.1	111255327	LOC111255327	Annotated mRNA	NW_019211454.1	57698366	57703546	+	8	3003	386
XM_022794731.1	111245849	LOC111245849	Annotated mRNA	NW_019211455.1	5986858	5988438	+	2	1230	103
XM_022805116.1	111250224	LOC111250224	Annotated mRNA	NW_019211457.1	16998210	17004959	+	8	2696	544
XM_022794692.1	111245838	LOC111245838	Annotated mRNA	NW_019211455.1	10554799	10556227	+	2	547	140
XM_022812038.1	111253103	LOC111253103	Annotated mRNA	NW_019211459.1	12759804	12822890	+	11	8036	617
XM_022816684.1	111255058	LOC111255058	Annotated mRNA	NW_019211466.1	444	3370	-	7	1026	185
XM_022812995.1	111253510	LOC111253510	Annotated mRNA	NW_019211459.1	10398897	10423127	-	10	3260	394
XM_022791889.1	111244614	LOC111244614	Annotated mRNA	NW_019211455.1	21471336	21486823	+	9	8624	1563
XM_022815824.1	111254706	LOC111254706	Annotated mRNA	NW_019211460.1	7960397	7962860	-	4	1526	224
XM_022813695.1	111253768	LOC111253768	Annotated mRNA	NW_019211460.1	26526961	26551604	+	11	9707	2408
XM_022793736.1	111245404	LOC111245404	Annotated mRNA	NW_019211455.1	60101260	60105419	-	3	804	256
XM_022788311.1	111243165	LOC111243165	Annotated mRNA	NW_019211454.1	62041946	62138688	-	16	6464	1313
XM_022811574.1	111252918	LOC111252918	Annotated mRNA	NW_019211459.1	25644589	25652815	-	4	5495	241
XM_022792033.1	111244697	LOC111244697	Annotated mRNA	NW_019211454.1	4188131	4432312	-	25	8956	1530
XM_022806651.1	111250829	LOC111250829	Annotated mRNA	NW_019211458.1	39321135	39330003	+	8	2787	325
XM_022798974.1	111247713	LOC111247713	Annotated mRNA	NW_019211456.1	58234219	58248723	-	8	2149	281
XM_022817223.1	111255345	LOC111255345	Annotated mRNA	NW_019211454.1	22676969	22685716	+	12	2440	605
XR_002670883.1	111244423	LOC111244423	Annotated mRNA	NW_019211455.1	26305802	26319298	-	11	2079	NA
XM_022792392.1	111244875	LOC111244875	Annotated mRNA	NW_019211455.1	36447002	36453774	-	5	867	195
XM_022798829.1	111247635	LOC111247635	Annotated mRNA	NW_019211456.1	3109303	3130305	+	16	7693	1711
XM_022802251.1	111249005	LOC111249005	Annotated mRNA	NW_019211454.1	65358979	65371329	+	8	6088	367
XM_022811018.1	111252703	LOC111252703	Annotated mRNA	NW_019211459.1	31026380	31045208	-	6	5757	499
XM_022806225.1	111250650	LOC111250650	Annotated mRNA	NW_019211454.1	46107996	46121266	+	9	6909	456
XM_022802263.1	111249014	LOC111249014	Annotated mRNA	NW_019211457.1	12178899	12181102	-	4	822	140
XM_022812002.1	111253093	LOC111253093	Annotated mRNA	NW_019211459.1	17092159	17097648	-	6	3394	428
XM_022817471.1	111255473	LOC111255473	Annotated mRNA	NW_019211454.1	2767601	2770640	-	3	1928	437
XM_022804954.1	111250159	LOC111250159	Annotated mRNA	NW_019211457.1	2308542	2325900	-	25	5693	1330
XM_022794506.1	111245769	LOC111245769	Annotated mRNA	NW_019211455.1	16093727	16182318	-	16	3822	507
XM_022806325.1	111250711	LOC111250711	Annotated mRNA	NW_019211458.1	27277982	27281182	-	3	754	154
XM_022787658.1	111242816	LOC111242816	Annotated mRNA	NW_019211454.1	16659273	16727825	-	13	9950	1360
XM_022803217.1	111249399	LOC111249399	Annotated mRNA	NW_019211457.1	28423632	28440182	+	5	7913	254
XM_022788305.1	111243149	LOC111243149	Annotated mRNA	NW_019211454.1	34403490	34413236	-	5	1969	318
XM_022811546.1	111252905	LOC111252905	Annotated mRNA	NW_019211459.1	3582620	3597800	+	10	4583	633
XM_022799414.1	111247892	LOC111247892	Annotated mRNA	NW_019211456.1	42096753	42107036	+	16	2875	780
XM_022802079.1	111248940	LOC111248940	Annotated mRNA	NW_019211457.1	45345355	45348932	-	3	2034	256
XM_022806798.1	111250880	LOC111250880	Annotated mRNA	NW_019211458.1	23697173	23773420	-	21	4456	991
XM_022813480.1	111253697	LOC111253697	Annotated mRNA	NW_019211460.1	35772376	35858021	+	25	5961	1536
XM_022798902.1	111247668	LOC111247668	Annotated mRNA	NW_019211456.1	37879575	37890592	+	7	3305	365
XM_022802358.1	111249053	LOC111249053	Annotated mRNA	NW_019211457.1	36418905	36434956	+	22	6722	1586
XM_022794570.1	111245789	LOC111245789	Annotated mRNA	NW_019211455.1	51843678	51850788	+	3	6634	351
XM_022816318.1	111254906	LOC111254906	Annotated mRNA	NW_019211454.1	2056893	2080921	-	22	4829	963
XM_022793281.1	111245225	LOC111245225	Annotated mRNA	NW_019211455.1	56047594	56055060	-	10	2916	682
XM_022809896.1	111252286	LOC111252286	Annotated mRNA	NW_019211454.1	28079176	28098736	+	23	4611	1264
XM_022816674.1	111255032	LOC111255032	Annotated mRNA	NW_019211460.1	31646441	31652470	-	5	1598	309
XR_002671152.1	111244972	LOC111244972	Annotated mRNA	NW_019211455.1	5114346	5146759	-	9	5420	NA
XR_002672617.1	111248606	LOC111248606	Annotated mRNA	NW_019211457.1	37915799	37933378	+	7	4843	NA
XM_022806331.1	111250715	LOC111250715	Annotated mRNA	NW_019211458.1	32273268	32304778	+	16	3125	806
XM_022793852.1	111245461	LOC111245461	Annotated mRNA	NW_019211455.1	10972853	11010449	+	5	4199	420
XM_022807898.1	111251381	LOC111251381	Annotated mRNA	NW_019211458.1	33865940	33869343	-	5	1970	259
XM_022811919.1	111253056	LOC111253056	Annotated mRNA	NW_019211459.1	1856272	1867803	+	11	4045	916
XM_022790869.1	111244140	LOC111244140	Annotated mRNA	NW_019211455.1	21860684	21863076	+	5	844	230
XM_022794798.1	111245876	LOC111245876	Annotated mRNA	NW_019211455.1	37215809	37222423	-	6	4874	1329
XM_022794159.1	111245579	LOC111245579	Annotated mRNA	NW_019211454.1	49852512	49864833	+	6	6798	387
XM_022799429.1	111247899	LOC111247899	Annotated mRNA	NW_019211456.1	33856579	33867568	-	23	5867	1306
XM_022802627.1	111249148	LOC111249148	Annotated mRNA	NW_019211457.1	19250229	19396216	-	25	7502	1360
XM_022814999.1	111254302	LOC111254302	Annotated mRNA	NW_019211460.1	23142198	23158409	+	10	1317	438
XM_022805323.1	111250301	LOC111250301	Annotated mRNA	NW_019211457.1	23021222	23138382	-	10	4247	553
XM_022806425.1	111250747	LOC111250747	Annotated mRNA	NW_019211458.1	32934451	32956510	+	4	6042	1102
XM_022801814.1	111248819	LOC111248819	Annotated mRNA	NW_019211457.1	24883007	24885107	+	2	1901	311
XM_022814080.1	111253894	LOC111253894	Annotated mRNA	NW_019211460.1	1537750	1544446	+	5	3771	1029
XM_022787923.1	111242958	LOC111242958	Annotated mRNA	NW_019211454.1	62246604	62250389	-	5	1308	317
XM_022813708.1	111253770	LOC111253770	Annotated mRNA	NW_019211460.1	26558991	26564141	-	3	4131	1061
XM_022793205.1	111245198	LOC111245198	Annotated mRNA	NW_019211455.1	36601530	36630812	+	19	6590	1831
XR_002672271.1	111247810	LOC111247810	Annotated mRNA	NW_019211456.1	57229478	57244251	-	6	2894	NA
XM_022790658.1	111244065	LOC111244065	Annotated mRNA	NW_019211455.1	57413675	57435225	-	17	5340	1270
XM_022803954.1	111249716	LOC111249716	Annotated mRNA	NW_019211457.1	49940907	49975167	-	22	4992	965
XM_022814101.1	111253903	LOC111253903	Annotated mRNA	NW_019211460.1	30610819	30682270	-	28	7992	1448
XM_022793384.1	111245259	LOC111245259	Annotated mRNA	NW_019211455.1	28644340	28714041	+	22	7845	1451
XM_022817592.1	111255531	LOC111255531	Annotated mRNA	NW_019211454.1	3355696	3361038	-	6	2442	734
XM_022806439.1	111250750	LOC111250750	Annotated mRNA	NW_019211458.1	32939543	32944510	-	2	3944	921
XM_022788104.1	111243066	LOC111243066	Annotated mRNA	NW_019211454.1	15385411	15392389	+	7	2386	319
XM_022794317.1	111245670	LOC111245670	Annotated mRNA	NW_019211455.1	23656474	23659490	-	1	3017	755
XM_022801441.1	111248689	LOC111248689	Annotated mRNA	NW_019211457.1	8498711	8505811	-	7	4571	339
XM_022814433.1	111254014	LOC111254014	Annotated mRNA	NW_019211460.1	11122821	11143752	-	12	3628	651
XM_022806815.1	111250883	LOC111250883	Annotated mRNA	NW_019211458.1	23810581	23819193	+	13	3484	439
XM_022792731.1	111245021	LOC111245021	Annotated mRNA	NW_019211455.1	59799350	59812372	-	16	5772	724
XM_022788977.1	111243427	LOC111243427	Annotated mRNA	NW_019211454.1	21279868	21300182	-	13	4584	477
XM_022800128.1	111248208	LOC111248208	Annotated mRNA	NW_019211456.1	5162221	5179146	-	16	7635	1472
XR_002672796.1	111249127	LOC111249127	Annotated mRNA	NW_019211457.1	38495964	38500685	+	4	2118	NA
XM_022811634.1	111252948	LOC111252948	Annotated mRNA	NW_019211459.1	16513714	16527068	-	5	3017	183
XM_022814410.1	111254007	LOC111254007	Annotated mRNA	NW_019211460.1	30756083	30760077	+	5	2278	185
XM_022812332.1	111253218	LOC111253218	Annotated mRNA	NW_019211459.1	14291155	14295241	+	3	1346	185
XM_022797414.1	111246957	LOC111246957	Annotated mRNA	NW_019211456.1	1123372	1131846	+	9	5839	400
XM_022789997.1	111243828	LOC111243828	Annotated mRNA	NW_019211455.1	48240277	48242020	-	2	1352	317
XM_022796141.1	111246475	LOC111246475	Annotated mRNA	NW_019211456.1	33231126	33249343	+	12	6206	1579
XM_022787933.1	111242960	LOC111242960	Annotated mRNA	NW_019211454.1	62286545	62294245	+	3	3441	660
XM_022788452.1	111243236	LOC111243236	Annotated mRNA	NW_019211454.1	1780695	1803782	-	7	2825	138
XR_002675448.1	111255358	LOC111255358	Annotated mRNA	NW_019211454.1	55460728	55472264	+	11	6697	NA
XM_022797577.1	111247047	LOC111247047	Annotated mRNA	NW_019211456.1	44106013	44111308	+	9	1050	293
XM_022796173.1	111246492	LOC111246492	Annotated mRNA	NW_019211456.1	27763900	27773208	-	6	3154	345
XM_022813310.1	111253620	LOC111253620	Annotated mRNA	NW_019211460.1	34410699	34423009	-	3	2089	269
XM_022802364.1	111249053	LOC111249053	Annotated mRNA	NW_019211457.1	36421424	36434955	+	21	4797	1537
XM_022793018.1	111245125	LOC111245125	Annotated mRNA	NW_019211455.1	11902586	11933237	+	9	1752	322
XM_022787751.1	111242855	LOC111242855	Annotated mRNA	NW_019211454.1	50161457	50252096	+	10	10872	383
XM_022805766.1	111250463	LOC111250463	Annotated mRNA	NW_019211457.1	45539914	45546407	-	8	2462	336
XM_022804673.1	111250051	LOC111250051	Annotated mRNA	NW_019211457.1	23772247	23778986	+	10	2326	598
XM_022809146.1	111251953	LOC111251953	Annotated mRNA	NW_019211458.1	27441589	27471461	+	26	5208	1503
XM_022788967.1	111243415	LOC111243415	Annotated mRNA	NW_019211454.1	54437158	54454073	+	7	12294	529
XM_022805065.1	111250203	LOC111250203	Annotated mRNA	NW_019211457.1	26770859	26855883	-	20	10429	1796
XM_022796769.1	111246716	LOC111246716	Annotated mRNA	NW_019211456.1	39056728	39081483	+	17	2899	724
XM_022808632.1	111251730	LOC111251730	Annotated mRNA	NW_019211458.1	37625408	37633224	+	4	1861	133
XM_022792002.1	111244678	LOC111244678	Annotated mRNA	NW_019211455.1	6334291	6345504	-	6	7622	398
XM_022801476.1	111248696	LOC111248696	Annotated mRNA	NW_019211457.1	15438929	15450464	-	13	2411	625
XM_022799888.1	111248109	LOC111248109	Annotated mRNA	NW_019211456.1	38386198	38391147	-	5	2737	369
XM_022796628.1	111246665	LOC111246665	Annotated mRNA	NW_019211456.1	16406132	16425986	-	8	2983	221
XM_022810452.1	111252479	LOC111252479	Annotated mRNA	NW_019211459.1	17437430	17441134	+	2	3435	439
XM_022787745.1	111242851	LOC111242851	Annotated mRNA	NW_019211454.1	39573403	39579682	+	5	1663	402
XM_022798607.1	111247551	LOC111247551	Annotated mRNA	NW_019211456.1	33848874	33852994	-	5	1974	314
XR_002675321.1	111255007	LOC111255007	Annotated mRNA	NW_019211460.1	38899253	38906486	+	6	2280	NA
XM_022793471.1	111245297	LOC111245297	Annotated mRNA	NW_019211455.1	49503680	49534188	-	7	1082	306
XM_022803647.1	111249589	LOC111249589	Annotated mRNA	NW_019211454.1	63564909	63583835	-	19	4119	736
XR_002674266.1	111252537	LOC111252537	Annotated mRNA	NW_019211459.1	25806508	25855095	-	17	5198	NA
XM_022811312.1	111252814	LOC111252814	Annotated mRNA	NW_019211459.1	28798607	28841423	-	21	6744	922
XM_022802005.1	111248907	LOC111248907	Annotated mRNA	NW_019211457.1	16756442	16762788	+	3	3538	483
XM_022795724.1	111246319	LOC111246319	Annotated mRNA	NW_019211456.1	21960066	21968268	+	7	2617	372
XM_022791011.1	111244207	LOC111244207	Annotated mRNA	NW_019211455.1	38501114	38526187	-	30	6626	1797
XM_022805645.1	111250417	LOC111250417	Annotated mRNA	NW_019211457.1	44068997	44095159	-	11	4029	743
XM_022813631.1	111253742	LOC111253742	Annotated mRNA	NW_019211460.1	19275149	19280958	+	7	1229	303
XM_022806058.1	111250627	LOC111250627	Annotated mRNA	NW_019211458.1	38490267	38524239	+	3	7233	319
XM_022804663.1	111250046	LOC111250046	Annotated mRNA	NW_019211457.1	37510189	37522148	+	8	7697	772
XM_022809315.1	111252018	LOC111252018	Annotated mRNA	NW_019211458.1	29150228	29156273	-	11	2487	687
XM_022806764.1	111250861	LOC111250861	Annotated mRNA	NW_019211458.1	29736190	29775276	-	6	4356	530
XM_022796537.1	111246630	LOC111246630	Annotated mRNA	NW_019211456.1	5418344	5439057	-	10	5232	508
XM_022789168.1	111243495	LOC111243495	Annotated mRNA	NW_019211454.1	65030334	65055254	+	9	2335	490
XM_022804017.1	111249744	LOC111249744	Annotated mRNA	NW_019211457.1	14164663	14180662	-	10	5376	455
XM_022808906.1	111251853	LOC111251853	Annotated mRNA	NW_019211458.1	24548550	24561646	+	24	5190	1534
XM_022794037.1	111245547	LOC111245547	Annotated mRNA	NW_019211455.1	19867534	19875103	+	8	3176	627
XM_022809768.1	111252243	LOC111252243	Annotated mRNA	NW_019211459.1	8303045	8337929	+	15	5500	1524
XM_022791486.1	111244409	LOC111244409	Annotated mRNA	NW_019211455.1	10625377	10643216	+	11	5057	729
XM_022810028.1	111252329	LOC111252329	Annotated mRNA	NW_019211454.1	10445201	10458849	-	7	3224	225
XM_022814490.1	111254041	LOC111254041	Annotated mRNA	NW_019211460.1	17252045	17257194	-	6	2296	508
XM_022793758.1	111245413	LOC111245413	Annotated mRNA	NW_019211455.1	37451330	37461158	-	8	4409	544
XM_022803657.1	111249603	LOC111249603	Annotated mRNA	NW_019211457.1	46999767	47005683	+	9	2360	705
XR_002674214.1	111252439	LOC111252439	Annotated mRNA	NW_019211459.1	12029454	12080279	+	13	8526	NA
XM_022815258.1	111254421	LOC111254421	Annotated mRNA	NW_019211460.1	584780	589966	-	7	3322	442
XM_022815100.1	111254356	LOC111254356	Annotated mRNA	NW_019211460.1	38559690	38579668	-	4	3310	328
XM_022790940.1	111244166	LOC111244166	Annotated mRNA	NW_019211455.1	22392213	22397041	+	5	1085	177
XM_022810016.1	111252331	LOC111252331	Annotated mRNA	NW_019211459.1	10515958	10542577	+	14	8936	967
XM_022792610.1	111244968	LOC111244968	Annotated mRNA	NW_019211455.1	35160213	35180343	+	3	1414	265
XM_022815712.1	111254648	LOC111254648	Annotated mRNA	NW_019211460.1	30860598	30862347	+	2	1485	260
XM_022809301.1	111252015	LOC111252015	Annotated mRNA	NW_019211454.1	13007360	13018268	-	2	9974	563
XM_022802184.1	111248975	LOC111248975	Annotated mRNA	NW_019211457.1	52771076	52802118	+	17	5826	1592
XM_022793271.1	111245220	LOC111245220	Annotated mRNA	NW_019211455.1	3593091	3615188	-	7	3654	494
XM_022806970.1	111250947	LOC111250947	Annotated mRNA	NW_019211458.1	37182848	37299521	-	7	3035	379
XM_022797845.1	111247194	LOC111247194	Annotated mRNA	NW_019211456.1	43412228	43417132	+	4	1774	244
XM_022799029.1	111247737	LOC111247737	Annotated mRNA	NW_019211456.1	14381349	14391311	+	4	1024	159
XM_022801314.1	111248638	LOC111248638	Annotated mRNA	NW_019211457.1	17460437	17472368	+	3	1433	310
XR_002671929.1	111247022	LOC111247022	Annotated mRNA	NW_019211456.1	51115184	51118591	+	5	781	NA
XM_022806960.1	111250945	LOC111250945	Annotated mRNA	NW_019211458.1	27576998	27605283	-	14	2437	748
XM_022813024.1	111253521	LOC111253521	Annotated mRNA	NW_019211454.1	54793802	54815987	+	8	2320	460
XM_022813063.1	111253538	LOC111253538	Annotated mRNA	NW_019211459.1	32182506	32216102	-	10	4889	474
[truncated: 37,062 more rows]

## Sheet: Table S3
Table S3. Gene ontology (GO) output for the cis target genes of the identified lncRNAs.
GO accession	Description	Term type	p value	padj
GO:0005515	protein binding	molecular function	7.585e-11	2.989e-07
GO:0003674	molecular function	molecular function	1.3394e-10	2.989e-07
GO:0005488	binding	molecular function	2.0534e-09	3.0548e-06
GO:0003824	catalytic activity	molecular function	3.5258e-07	0.00039339
GO:0016740	transferase activity	molecular function	1.0063e-05	0.0089824
GO:0044238	primary metabolic process	biological process	2.6288e-05	0.019554
GO:0044763	single-organism cellular process	biological process	3.5501e-05	0.022634
GO:0071704	organic substance metabolic process	biological process	0.00018842	0.10511
GO:0008152	metabolic process	biological process	0.00022406	0.11111
GO:0043167	ion binding	molecular function	0.00029571	0.13198
GO:0044699	single-organism process	biological process	0.00067163	0.2725
GO:0051716	cellular response to stimulus	biological process	0.00083651	0.31111
GO:1990234	transferase complex	cellular component	0.0013643	0.46836
GO:0023052	signaling	biological process	0.0018178	0.57947
GO:0007165	signal transduction	biological process	0.0021893	0.5941
GO:0044700	single organism signaling	biological process	0.0022535	0.5941
GO:0035556	intracellular signal transduction	biological process	0.0024856	0.5941
GO:0043412	macromolecule modification	biological process	0.0025285	0.5941
GO:0016747	transferase activity, transferring acyl groups other than amino-acyl groups	molecular function	0.0025339	0.5941
GO:0044237	cellular metabolic process	biological process	0.0027663	0.5941
GO:0007154	cell communication	biological process	0.0027955	0.5941
GO:1902494	catalytic complex	cellular component	0.0031261	0.63417
GO:0016301	kinase activity	molecular function	0.0033385	0.63632
GO:0006464	cellular protein modification process	biological process	0.0038023	0.63632
GO:0036211	protein modification process	biological process	0.0038023	0.63632
GO:0072509	divalent inorganic cation transmembrane transporter activity	molecular function	0.0039058	0.63632
GO:0016773	phosphotransferase activity, alcohol group as acceptor	molecular function	0.003942	0.63632
GO:0061695	transferase complex, transferring phosphorus-containing groups	cellular component	0.0040817	0.63632
GO:0044710	single-organism metabolic process	biological process	0.0041347	0.63632
GO:0016787	hydrolase activity	molecular function	0.0043295	0.64408
GO:0043169	cation binding	molecular function	0.0048564	0.69916
GO:0046872	metal ion binding	molecular function	0.005016	0.69958
GO:0006520	cellular amino acid metabolic process	biological process	0.0055399	0.73653
GO:0005634	nucleus	cellular component	0.0056111	0.73653
GO:0043168	anion binding	molecular function	0.006251	0.74777
GO:0006796	phosphate-containing compound metabolic process	biological process	0.0062931	0.74777
GO:0006259	DNA metabolic process	biological process	0.0063372	0.74777
GO:0043170	macromolecule metabolic process	biological process	0.0063669	0.74777
GO:0000428	DNA-directed RNA polymerase complex	cellular component	0.0081187	0.77272
GO:0030880	RNA polymerase complex	cellular component	0.0081187	0.77272
GO:0055029	nuclear DNA-directed RNA polymerase complex	cellular component	0.0081187	0.77272
GO:0001882	nucleoside binding	molecular function	0.0084475	0.77272
GO:0006396	RNA processing	biological process	0.0087215	0.77272
GO:0001883	purine nucleoside binding	molecular function	0.0089911	0.77272
GO:0032549	ribonucleoside binding	molecular function	0.0089911	0.77272
GO:0032550	purine ribonucleoside binding	molecular function	0.0089911	0.77272
GO:0032555	purine ribonucleotide binding	molecular function	0.0089911	0.77272
GO:0035639	purine ribonucleoside triphosphate binding	molecular function	0.0089911	0.77272
GO:0032553	ribonucleotide binding	molecular function	0.0093156	0.77272
GO:0006793	phosphorus metabolic process	biological process	0.0097567	0.77272
GO:0055085	transmembrane transport	biological process	0.0097605	0.77272
GO:0009987	cellular process	biological process	0.0098111	0.77272
GO:0007264	small GTPase mediated signal transduction	biological process	0.0098439	0.77272
GO:0005667	transcription factor complex	cellular component	0.0098873	0.77272
GO:0044260	cellular macromolecule metabolic process	biological process	0.010067	0.77272
GO:0005381	iron ion transmembrane transporter activity	molecular function	0.010545	0.77272
GO:0009967	positive regulation of signal transduction	biological process	0.010686	0.77272
GO:0010647	positive regulation of cell communication	biological process	0.010686	0.77272
GO:0023056	positive regulation of signaling	biological process	0.010686	0.77272
GO:0046915	transition metal ion transmembrane transporter activity	molecular function	0.010886	0.77272
GO:0097367	carbohydrate derivative binding	molecular function	0.010907	0.77272
GO:0097159	organic cyclic compound binding	molecular function	0.010908	0.77272
GO:1901363	heterocyclic compound binding	molecular function	0.010908	0.77272
GO:0006826	iron ion transport	biological process	0.01194	0.8326
GO:0016591	DNA-directed RNA polymerase II, holoenzyme	cellular component	0.0126	0.84594
GO:0061630	ubiquitin protein ligase activity	molecular function	0.012711	0.84594
GO:0061659	ubiquitin-like protein ligase activity	molecular function	0.012711	0.84594
GO:0034660	ncRNA metabolic process	biological process	0.013333	0.84594
GO:0017076	purine nucleotide binding	molecular function	0.01375	0.84594
GO:0006260	DNA replication	biological process	0.013966	0.84594
GO:0019538	protein metabolic process	biological process	0.014058	0.84594
GO:0042578	phosphoric ester hydrolase activity	molecular function	0.01471	0.84594
GO:0005524	ATP binding	molecular function	0.014719	0.84594
GO:0032559	adenyl ribonucleotide binding	molecular function	0.014719	0.84594
GO:0019752	carboxylic acid metabolic process	biological process	0.014799	0.84594
GO:0036094	small molecule binding	molecular function	0.014951	0.84594
GO:0005975	carbohydrate metabolic process	biological process	0.015008	0.84594
GO:0000166	nucleotide binding	molecular function	0.015345	0.84594
GO:1901265	nucleoside phosphate binding	molecular function	0.015345	0.84594
GO:0016746	transferase activity, transferring acyl groups	molecular function	0.015663	0.84594
GO:0043565	sequence-specific DNA binding	molecular function	0.015733	0.84594
GO:0004842	ubiquitin-protein transferase activity	molecular function	0.01587	0.84594
GO:0019787	ubiquitin-like protein transferase activity	molecular function	0.01587	0.84594
GO:0005622	intracellular	cellular component	0.015922	0.84594
GO:0006810	transport	biological process	0.017505	0.91912
GO:0044798	nuclear transcription factor complex	cellular component	0.018404	0.93486
GO:0006399	tRNA metabolic process	biological process	0.018411	0.93486
GO:0016410	N-acyltransferase activity	molecular function	0.018433	0.93486
GO:0030554	adenyl nucleotide binding	molecular function	0.01974	0.96867
GO:0005654	nucleoplasm	cellular component	0.01989	0.96867
GO:0044451	nucleoplasm part	cellular component	0.01989	0.96867
GO:0016788	hydrolase activity, acting on ester bonds	molecular function	0.02001	0.96867
GO:0003724	RNA helicase activity	molecular function	0.020185	0.96867
GO:0044723	single-organism carbohydrate metabolic process	biological process	0.020514	0.97397
GO:0006468	protein phosphorylation	biological process	0.021044	0.98862
GO:0000041	transition metal ion transport	biological process	0.021757	1
GO:0006082	organic acid metabolic process	biological process	0.02243	1
GO:0008150	biological process	biological process	0.022507	1
GO:0004672	protein kinase activity	molecular function	0.0227	1
GO:0015093	ferrous iron transmembrane transporter activity	molecular function	0.023202	1
GO:0015684	ferrous iron transport	biological process	0.023202	1
GO:0051234	establishment of localization	biological process	0.023698	1
GO:0034470	ncRNA processing	biological process	0.024698	1
GO:0043436	oxoacid metabolic process	biological process	0.024818	1
GO:0072511	divalent inorganic cation transport	biological process	0.025297	1
GO:0048609	multicellular organismal reproductive process	biological process	0.025823	1
GO:0044428	nuclear part	cellular component	0.0259	1
GO:0016679	oxidoreductase activity, acting on diphenols and related substances as donors	molecular function	0.026776	1
GO:0016757	transferase activity, transferring glycosyl groups	molecular function	0.027319	1
GO:0016407	acetyltransferase activity	molecular function	0.027377	1
GO:0005623	cell	cellular component	0.02818	1
GO:0044464	cell part	cellular component	0.02818	1
GO:0044281	small molecule metabolic process	biological process	0.028607	1
GO:0016791	phosphatase activity	molecular function	0.028621	1
GO:0090575	RNA polymerase II transcription factor complex	cellular component	0.028759	1
GO:0044267	cellular protein metabolic process	biological process	0.028772	1
GO:0070838	divalent metal ion transport	biological process	0.029128	1
GO:0043900	regulation of multi-organism process	biological process	0.030156	1
GO:0008138	protein tyrosine/serine/threonine phosphatase activity	molecular function	0.0311	1
GO:0008168	methyltransferase activity	molecular function	0.03275	1
GO:0000151	ubiquitin ligase complex	cellular component	0.034021	1
GO:0003723	RNA binding	molecular function	0.034232	1
GO:0008033	tRNA processing	biological process	0.034341	1
GO:0016741	transferase activity, transferring one-carbon groups	molecular function	0.034864	1
GO:0044424	intracellular part	cellular component	0.035926	1
GO:0009311	oligosaccharide metabolic process	biological process	0.036458	1
GO:0016835	carbon-oxygen lyase activity	molecular function	0.036551	1
GO:0046983	protein dimerization activity	molecular function	0.038768	1
GO:0016875	ligase activity, forming carbon-oxygen bonds	molecular function	0.039145	1
GO:0016876	ligase activity, forming aminoacyl-tRNA and related compounds	molecular function	0.039145	1
GO:0050794	regulation of cellular process	biological process	0.039189	1
GO:0051179	localization	biological process	0.039274	1
GO:0016627	oxidoreductase activity, acting on the CH-CH group of donors	molecular function	0.040121	1
GO:0000152	nuclear ubiquitin ligase complex	cellular component	0.041271	1
GO:0005680	anaphase-promoting complex	cellular component	0.041271	1
GO:0031461	cullin-RING ubiquitin ligase complex	cellular component	0.041271	1
GO:0008175	tRNA methyltransferase activity	molecular function	0.04179	1
GO:0016020	membrane	cellular component	0.042505	1
GO:1901605	alpha-amino acid metabolic process	biological process	0.043942	1
GO:0065007	biological regulation	biological process	0.045558	1
GO:0016772	transferase activity, transferring phosphorus-containing groups	molecular function	0.045662	1
GO:0015631	tubulin binding	molecular function	0.046988	1
GO:1901360	organic cyclic compound metabolic process	biological process	0.047305	1
GO:0008121	ubiquinol-cytochrome-c reductase activity	molecular function	0.048029	1
GO:0016681	oxidoreductase activity, acting on diphenols and related substances as donors, cytochrome as acceptor	molecular function	0.048029	1
GO:0051188	cofactor biosynthetic process	biological process	0.048661	1
GO:0016811	hydrolase activity, acting on carbon-nitrogen (but not peptide) bonds, in linear amides	molecular function	0.048774	1
GO:0007005	mitochondrion organization	biological process	0.049015	1
GO:0008080	N-acetyltransferase activity	molecular function	0.049404	1
GO:1902531	regulation of intracellular signal transduction	biological process	0.049783	1
GO:0007276	gamete generation	biological process	0.050127	1
GO:0016758	transferase activity, transferring hexosyl groups	molecular function	0.051059	1
GO:0005911	cell-cell junction	cellular component	0.051141	1
GO:0010941	regulation of cell death	biological process	0.052734	1
GO:0042981	regulation of apoptotic process	biological process	0.052734	1
GO:0043067	regulation of programmed cell death	biological process	0.052734	1
GO:0006811	ion transport	biological process	0.052911	1
GO:0016071	mRNA metabolic process	biological process	0.054261	1
GO:0044765	single-organism transport	biological process	0.055036	1
GO:0008173	RNA methyltransferase activity	molecular function	0.056566	1
GO:0003774	motor activity	molecular function	0.056927	1
GO:0022891	substrate-specific transmembrane transporter activity	molecular function	0.057199	1
GO:0004721	phosphoprotein phosphatase activity	molecular function	0.057397	1
GO:0032504	multicellular organism reproduction	biological process	0.058171	1
GO:0004812	aminoacyl-tRNA ligase activity	molecular function	0.058219	1
GO:0050789	regulation of biological process	biological process	0.058915	1
GO:0006974	cellular response to DNA damage stimulus	biological process	0.058926	1
GO:0046483	heterocycle metabolic process	biological process	0.059308	1
GO:0006139	nucleobase-containing compound metabolic process	biological process	0.059689	1
GO:0043234	protein complex	cellular component	0.060042	1
GO:0050896	response to stimulus	biological process	0.060187	1
GO:0003676	nucleic acid binding	molecular function	0.060475	1
GO:0006725	cellular aromatic compound metabolic process	biological process	0.061186	1
GO:0033554	cellular response to stress	biological process	0.061449	1
GO:0043231	intracellular membrane-bounded organelle	cellular component	0.062991	1
GO:0051186	cofactor metabolic process	biological process	0.063789	1
GO:0005839	proteasome core complex	cellular component	0.064218	1
GO:0060429	epithelium development	biological process	0.064252	1
GO:0009312	oligosaccharide biosynthetic process	biological process	0.065772	1
GO:0006281	DNA repair	biological process	0.066121	1
GO:0006470	protein dephosphorylation	biological process	0.066673	1
GO:0015075	ion transmembrane transporter activity	molecular function	0.067688	1
GO:0016310	phosphorylation	biological process	0.068164	1
GO:0043227	membrane-bounded organelle	cellular component	0.069254	1
GO:0042600	chorion	cellular component	0.070442	1
GO:0008757	S-adenosylmethionine-dependent methyltransferase activity	molecular function	0.070592	1
GO:1902533	positive regulation of intracellular signal transduction	biological process	0.072018	1
GO:0015276	ligand-gated ion channel activity	molecular function	0.072442	1
GO:0022834	ligand-gated channel activity	molecular function	0.072442	1
GO:0006807	nitrogen compound metabolic process	biological process	0.074201	1
GO:0032991	macromolecular complex	cellular component	0.07534	1
GO:0005672	transcription factor TFIIA complex	cellular component	0.075639	1
GO:0030312	external encapsulating structure	cellular component	0.07593	1
GO:0005887	integral component of plasma membrane	cellular component	0.076364	1
GO:0031226	intrinsic component of plasma membrane	cellular component	0.076364	1
GO:0006400	tRNA modification	biological process	0.077476	1
GO:0090304	nucleic acid metabolic process	biological process	0.078889	1
GO:0098542	defense response to other organism	biological process	0.07974	1
GO:1902578	single-organism localization	biological process	0.08051	1
GO:0009100	glycoprotein metabolic process	biological process	0.083786	1
GO:0048584	positive regulation of response to stimulus	biological process	0.085824	1
GO:0006397	mRNA processing	biological process	0.086767	1
GO:0009451	RNA modification	biological process	0.088208	1
GO:0009719	response to endogenous stimulus	biological process	0.088412	1
GO:0005777	peroxisome	cellular component	0.090243	1
GO:0042579	microbody	cellular component	0.090243	1
GO:0005737	cytoplasm	cellular component	0.090586	1
GO:0005739	mitochondrion	cellular component	0.090727	1
GO:0009101	glycoprotein biosynthetic process	biological process	0.090785	1
GO:0004725	protein tyrosine phosphatase activity	molecular function	0.090819	1
GO:0009966	regulation of signal transduction	biological process	0.091849	1
GO:0043566	structure-specific DNA binding	molecular function	0.09204	1
GO:0043903	regulation of symbiosis, encompassing mutualism through parasitism	biological process	0.092166	1
GO:0051213	dioxygenase activity	molecular function	0.092893	1
GO:0000123	histone acetyltransferase complex	cellular component	0.094703	1
GO:0031248	protein acetyltransferase complex	cellular component	0.094703	1
GO:1902493	acetyltransferase complex	cellular component	0.094703	1
GO:0043229	intracellular organelle	cellular component	0.095138	1
GO:0008380	RNA splicing	biological process	0.095333	1
GO:0008270	zinc ion binding	molecular function	0.095755	1
GO:0005921	gap junction	cellular component	0.096678	1
GO:0010506	regulation of autophagy	biological process	0.096722	1
GO:1903825	organic acid transmembrane transport	biological process	0.098363	1
GO:0009725	response to hormone	biological process	0.098709	1
GO:0000003	reproduction	biological process	0.10069	1
GO:0030163	protein catabolic process	biological process	0.10119	1
GO:0016423	tRNA (guanine) methyltransferase activity	molecular function	0.1016	1
GO:0001071	nucleic acid binding transcription factor activity	molecular function	0.10196	1
GO:0003700	transcription factor activity, sequence-specific DNA binding	molecular function	0.10196	1
GO:0008375	acetylglucosaminyltransferase activity	molecular function	0.10213	1
GO:0043226	organelle	cellular component	0.10277	1
GO:0016810	hydrolase activity, acting on carbon-nitrogen (but not peptide) bonds	molecular function	0.10286	1
GO:0002949	tRNA threonylcarbamoyladenosine modification	biological process	0.10356	1
GO:0070525	tRNA threonylcarbamoyladenosine metabolic process	biological process	0.10356	1
GO:0022414	reproductive process	biological process	0.10407	1
GO:0044815	DNA packaging complex	cellular component	0.1043	1
GO:0015085	calcium ion transmembrane transporter activity	molecular function	0.10441	1
GO:0004298	threonine-type endopeptidase activity	molecular function	0.10506	1
GO:0070003	threonine-type peptidase activity	molecular function	0.10506	1
GO:0050792	regulation of viral process	biological process	0.10575	1
GO:0044248	cellular catabolic process	biological process	0.10916	1
GO:0002252	immune effector process	biological process	0.10928	1
GO:0016829	lyase activity	molecular function	0.11082	1
GO:0048583	regulation of response to stimulus	biological process	0.1111	1
GO:0003729	mRNA binding	molecular function	0.11128	1
GO:0044822	poly(A) RNA binding	molecular function	0.11128	1
GO:0006865	amino acid transport	biological process	0.11132	1
GO:0000502	proteasome complex	cellular component	0.11375	1
GO:0010033	response to organic substance	biological process	0.11389	1
GO:0016311	dephosphorylation	biological process	0.11494	1
GO:0006629	lipid metabolic process	biological process	0.11521	1
GO:0005088	Ras guanyl-nucleotide exchange factor activity	molecular function	0.11734	1
GO:0005089	Rho guanyl-nucleotide exchange factor activity	molecular function	0.11734	1
GO:0032446	protein modification by small protein conjugation	biological process	0.11922	1
GO:0008289	lipid binding	molecular function	0.11949	1
GO:0000287	magnesium ion binding	molecular function	0.12088	1
GO:0035821	modification of morphology or physiology of other organism	biological process	0.12215	1
GO:0009056	catabolic process	biological process	0.12364	1
GO:0046914	transition metal ion binding	molecular function	0.12367	1
GO:0070011	peptidase activity, acting on L-amino acid peptides	molecular function	0.1241	1
GO:0000155	phosphorelay sensor kinase activity	molecular function	0.12482	1
GO:0006486	protein glycosylation	biological process	0.12509	1
GO:0043413	macromolecule glycosylation	biological process	0.12509	1
GO:0070085	glycosylation	biological process	0.12509	1
GO:0035091	phosphatidylinositol binding	molecular function	0.12593	1
GO:0044446	intracellular organelle part	cellular component	0.12611	1
GO:0070461	SAGA-type complex	cellular component	0.1263	1
GO:0098609	cell-cell adhesion	biological process	0.12659	1
GO:0098742	cell-cell adhesion via plasma-membrane adhesion molecules	biological process	0.12659	1
GO:0016836	hydro-lyase activity	molecular function	0.12719	1
GO:0003333	amino acid transmembrane transport	biological process	0.1283	1
GO:0005262	calcium channel activity	molecular function	0.12895	1
GO:0019201	nucleotide kinase activity	molecular function	0.12963	1
GO:0009108	coenzyme biosynthetic process	biological process	0.12971	1
GO:0016668	oxidoreductase activity, acting on a sulfur group of donors, NAD(P) as acceptor	molecular function	0.13118	1
GO:0047134	protein-disulfide reductase activity	molecular function	0.13118	1
GO:0034641	cellular nitrogen compound metabolic process	biological process	0.13212	1
GO:0005575	cellular component	cellular component	0.13315	1
GO:0003678	DNA helicase activity	molecular function	0.13371	1
GO:0032993	protein-DNA complex	cellular component	0.13589	1
GO:0006779	porphyrin-containing compound biosynthetic process	biological process	0.13596	1
GO:0004713	protein tyrosine kinase activity	molecular function	0.13617	1
GO:1901615	organic hydroxy compound metabolic process	biological process	0.13671	1
GO:1901606	alpha-amino acid catabolic process	biological process	0.13688	1
GO:0016070	RNA metabolic process	biological process	0.13702	1
GO:0003006	developmental process involved in reproduction	biological process	0.1373	1
GO:0030545	receptor regulator activity	molecular function	0.13761	1
GO:0030547	receptor inhibitor activity	molecular function	0.13761	1
GO:0030548	acetylcholine receptor regulator activity	molecular function	0.13761	1
GO:0030550	acetylcholine receptor inhibitor activity	molecular function	0.13761	1
GO:0000785	chromatin	cellular component	0.13839	1
GO:0042180	cellular ketone metabolic process	biological process	0.1386	1
GO:0008194	UDP-glycosyltransferase activity	molecular function	0.14084	1
GO:0051817	modification of morphology or physiology of other organism involved in symbiotic interaction	biological process	0.1432	1
GO:0005635	nuclear envelope	cellular component	0.14338	1
GO:0006302	double-strand break repair	biological process	0.14363	1
GO:0051607	defense response to virus	biological process	0.14438	1
GO:0005618	cell wall	cellular component	0.14457	1
GO:0023051	regulation of signaling	biological process	0.14489	1
GO:0044282	small molecule catabolic process	biological process	0.14574	1
GO:0007283	spermatogenesis	biological process	0.14686	1
GO:0048232	male gamete generation	biological process	0.14686	1
GO:0009378	four-way junction helicase activity	molecular function	0.14717	1
GO:0051056	regulation of small GTPase mediated signal transduction	biological process	0.14721	1
GO:0004386	helicase activity	molecular function	0.14731	1
GO:0008544	epidermis development	biological process	0.14739	1
GO:0022884	macromolecule transmembrane transporter activity	molecular function	0.14869	1
GO:0005216	ion channel activity	molecular function	0.14884	1
GO:0022838	substrate-specific channel activity	molecular function	0.14884	1
GO:0009636	response to toxic substance	biological process	0.1492	1
GO:0015931	nucleobase-containing compound transport	biological process	0.14952	1
GO:0008235	metalloexopeptidase activity	molecular function	0.15008	1
GO:0006778	porphyrin-containing compound metabolic process	biological process	0.15063	1
GO:0016780	phosphotransferase activity, for other substituted phosphate groups	molecular function	0.15132	1
GO:0019899	enzyme binding	molecular function	0.15147	1
GO:0030695	GTPase regulator activity	molecular function	0.15156	1
GO:0004719	protein-L-isoaspartate (D-aspartate) O-methyltransferase activity	molecular function	0.15283	1
GO:0044003	modification by symbiont of host morphology or physiology	biological process	0.15393	1
GO:0072525	pyridine-containing compound biosynthetic process	biological process	0.15621	1
GO:0032259	methylation	biological process	0.15636	1
GO:0016567	protein ubiquitination	biological process	0.15717	1
GO:0004175	endopeptidase activity	molecular function	0.15883	1
GO:0008176	tRNA (guanine-N7-)-methyltransferase activity	molecular function	0.15994	1
GO:0000786	nucleosome	cellular component	0.16022	1
GO:1901575	organic substance catabolic process	biological process	0.16023	1
GO:0044422	organelle part	cellular component	0.1604	1
GO:0022892	substrate-specific transporter activity	molecular function	0.16179	1
GO:0019835	cytolysis	biological process	0.16187	1
GO:0008134	transcription factor binding	molecular function	0.16255	1
GO:0044257	cellular protein catabolic process	biological process	0.16307	1
GO:0051603	proteolysis involved in cellular protein catabolic process	biological process	0.16307	1
GO:0010646	regulation of cell communication	biological process	0.1634	1
GO:0006790	sulfur compound metabolic process	biological process	0.16352	1
GO:0005815	microtubule organizing center	cellular component	0.16447	1
GO:0042254	ribosome biogenesis	biological process	0.16473	1
GO:0022613	ribonucleoprotein complex biogenesis	biological process	0.16609	1
GO:0006403	RNA localization	biological process	0.16621	1
GO:0050657	nucleic acid transport	biological process	0.16621	1
GO:0050658	RNA transport	biological process	0.16621	1
GO:0051236	establishment of RNA localization	biological process	0.16621	1
GO:0007156	homophilic cell adhesion via plasma membrane adhesion molecules	biological process	0.16728	1
GO:0000124	SAGA complex	cellular component	0.16788	1
GO:0016702	oxidoreductase activity, acting on single donors with incorporation of molecular oxygen, incorporation of two atoms of oxygen	molecular function	0.17361	1
GO:0009894	regulation of catabolic process	biological process	0.17507	1
GO:0009755	hormone-mediated signaling pathway	biological process	0.17526	1
GO:0032870	cellular response to hormone stimulus	biological process	0.17526	1
GO:0071495	cellular response to endogenous stimulus	biological process	0.17526	1
GO:0008017	microtubule binding	molecular function	0.17542	1
GO:0003684	damaged DNA binding	molecular function	0.17619	1
GO:0008092	cytoskeletal protein binding	molecular function	0.17694	1
GO:0005543	phospholipid binding	molecular function	0.17752	1
GO:0009066	aspartate family amino acid metabolic process	biological process	0.17766	1
GO:0005230	extracellular ligand-gated ion channel activity	molecular function	0.17827	1
GO:0072528	pyrimidine-containing compound biosynthetic process	biological process	0.1795	1
GO:0007266	Rho protein signal transduction	biological process	0.18089	1
GO:0035023	regulation of Rho protein signal transduction	biological process	0.18089	1
GO:0016054	organic acid catabolic process	biological process	0.1809	1
GO:0046395	carboxylic acid catabolic process	biological process	0.1809	1
GO:0044703	multi-organism reproductive process	biological process	0.18228	1
GO:0000145	exocyst	cellular component	0.18261	1
GO:0044265	cellular macromolecule catabolic process	biological process	0.18328	1
GO:0016874	ligase activity	molecular function	0.18449	1
GO:0015743	malate transport	biological process	0.18477	1
GO:0007009	plasma membrane organization	biological process	0.18526	1
GO:0031224	intrinsic component of membrane	cellular component	0.18549	1
GO:0019354	siroheme biosynthetic process	biological process	0.18571	1
GO:0043115	precorrin-2 dehydrogenase activity	molecular function	0.18571	1
GO:0046156	siroheme metabolic process	biological process	0.18571	1
GO:0070887	cellular response to chemical stimulus	biological process	0.18572	1
GO:0007018	microtubule-based movement	biological process	0.18672	1
GO:0016853	isomerase activity	molecular function	0.18722	1
GO:0005057	receptor signaling protein activity	molecular function	0.18738	1
GO:0008652	cellular amino acid biosynthetic process	biological process	0.19206	1
GO:0007031	peroxisome organization	biological process	0.19243	1
GO:0004127	cytidylate kinase activity	molecular function	0.19256	1
GO:0016053	organic acid biosynthetic process	biological process	0.19275	1
GO:0046394	carboxylic acid biosynthetic process	biological process	0.19275	1
GO:0043414	macromolecule methylation	biological process	0.19315	1
GO:0070647	protein modification by small protein conjugation or removal	biological process	0.19341	1
GO:0016021	integral component of membrane	cellular component	0.19465	1
GO:0019953	sexual reproduction	biological process	0.19659	1
GO:0015171	amino acid transmembrane transporter activity	molecular function	0.19661	1
GO:0008677	2-dehydropantoate 2-reductase activity	molecular function	0.1973	1
GO:0051382	kinetochore assembly	biological process	0.19849	1
GO:0051383	kinetochore organization	biological process	0.19849	1
GO:0005096	GTPase activator activity	molecular function	0.19932	1
GO:0015629	actin cytoskeleton	cellular component	0.20029	1
GO:0030177	positive regulation of Wnt signaling pathway	biological process	0.20034	1
GO:0060070	canonical Wnt signaling pathway	biological process	0.20034	1
GO:0060828	regulation of canonical Wnt signaling pathway	biological process	0.20034	1
GO:0090263	positive regulation of canonical Wnt signaling pathway	biological process	0.20034	1
GO:0033218	amide binding	molecular function	0.20038	1
GO:0043038	amino acid activation	biological process	0.20056	1
GO:0043039	tRNA aminoacylation	biological process	0.20056	1
GO:0010256	endomembrane system organization	biological process	0.20067	1
GO:0009072	aromatic amino acid family metabolic process	biological process	0.20076	1
GO:0004181	metallocarboxypeptidase activity	molecular function	0.20087	1
GO:0019773	proteasome core complex, alpha-subunit complex	cellular component	0.20104	1
GO:0019867	outer membrane	cellular component	0.20338	1
GO:0016701	oxidoreductase activity, acting on single donors with incorporation of molecular oxygen	molecular function	0.20374	1
GO:0015988	energy coupled proton transmembrane transport, against electrochemical gradient	biological process	0.20681	1
GO:0015991	ATP hydrolysis coupled proton transport	biological process	0.20681	1
GO:0046434	organophosphate catabolic process	biological process	0.2074	1
GO:0003690	double-stranded DNA binding	molecular function	0.20774	1
GO:0016459	myosin complex	cellular component	0.2078	1
GO:0001510	RNA methylation	biological process	0.20792	1
GO:0043233	organelle lumen	cellular component	0.20905	1
GO:0070013	intracellular organelle lumen	cellular component	0.20905	1
GO:0071806	protein transmembrane transport	biological process	0.21002	1
GO:0000375	RNA splicing, via transesterification reactions	biological process	0.21106	1
GO:0008233	peptidase activity	molecular function	0.21256	1
GO:0051082	unfolded protein binding	molecular function	0.21283	1
GO:0044702	single organism reproductive process	biological process	0.21292	1
GO:0009896	positive regulation of catabolic process	biological process	0.21423	1
GO:0010508	positive regulation of autophagy	biological process	0.21423	1
GO:0031331	positive regulation of cellular catabolic process	biological process	0.21423	1
GO:0061687	detoxification of inorganic compound	biological process	0.21459	1
GO:0098754	detoxification	biological process	0.21459	1
GO:1990267	response to transition metal nanoparticle	biological process	0.21459	1
GO:0017038	protein import	biological process	0.21476	1
GO:0006576	cellular biogenic amine metabolic process	biological process	0.21482	1
GO:0044106	cellular amine metabolic process	biological process	0.21482	1
GO:0031647	regulation of protein stability	biological process	0.2151	1
GO:0050821	protein stabilization	biological process	0.2151	1
GO:0007167	enzyme linked receptor protein signaling pathway	biological process	0.21513	1
GO:0007169	transmembrane receptor protein tyrosine kinase signaling pathway	biological process	0.21513	1
GO:0014070	response to organic cyclic compound	biological process	0.21583	1
GO:0015267	channel activity	molecular function	0.21787	1
GO:0022803	passive transmembrane transporter activity	molecular function	0.21787	1
GO:0065004	protein-DNA complex assembly	biological process	0.21816	1
GO:0071824	protein-DNA complex subunit organization	biological process	0.21816	1
GO:0004190	aspartic-type endopeptidase activity	molecular function	0.21834	1
GO:0070001	aspartic-type peptidase activity	molecular function	0.21834	1
GO:0008374	O-acyltransferase activity	molecular function	0.21861	1
GO:0015643	toxic substance binding	molecular function	0.21902	1
GO:0008023	transcription elongation factor complex	cellular component	0.22028	1
GO:0001906	cell killing	biological process	0.2205	1
GO:0042592	homeostatic process	biological process	0.22119	1
GO:0006732	coenzyme metabolic process	biological process	0.22151	1
GO:0031329	regulation of cellular catabolic process	biological process	0.22221	1
GO:0055082	cellular chemical homeostasis	biological process	0.22474	1
GO:0072593	reactive oxygen species metabolic process	biological process	0.2263	1
GO:0007166	cell surface receptor signaling pathway	biological process	0.22648	1
GO:0000154	rRNA modification	biological process	0.22697	1
GO:0031167	rRNA methylation	biological process	0.22697	1
GO:0044425	membrane part	cellular component	0.22725	1
GO:0006364	rRNA processing	biological process	0.22747	1
GO:0016072	rRNA metabolic process	biological process	0.22747	1
GO:0008219	cell death	biological process	0.22754	1
GO:0016265	death	biological process	0.22754	1
GO:0006812	cation transport	biological process	0.22823	1
GO:0005215	transporter activity	molecular function	0.22852	1
GO:0044711	single-organism biosynthetic process	biological process	0.22908	1
GO:0031981	nuclear lumen	cellular component	0.22919	1
GO:0031974	membrane-enclosed lumen	cellular component	0.2304	1
GO:0005509	calcium ion binding	molecular function	0.23065	1
GO:0005539	glycosaminoglycan binding	molecular function	0.23108	1
GO:0009245	lipid A biosynthetic process	biological process	0.23197	1
GO:0046493	lipid A metabolic process	biological process	0.23197	1
GO:1901269	lipooligosaccharide metabolic process	biological process	0.23197	1
GO:1901271	lipooligosaccharide biosynthetic process	biological process	0.23197	1
GO:0005741	mitochondrial outer membrane	cellular component	0.23247	1
GO:0031968	organelle outer membrane	cellular component	0.23247	1
GO:0016628	oxidoreductase activity, acting on the CH-CH group of donors, NAD or NADP as acceptor	molecular function	0.23342	1
GO:0016776	phosphotransferase activity, phosphate group as acceptor	molecular function	0.23512	1
GO:0015031	protein transport	biological process	0.23591	1
GO:0019751	polyol metabolic process	biological process	0.23624	1
GO:0051726	regulation of cell cycle	biological process	0.23638	1
GO:0044255	cellular lipid metabolic process	biological process	0.23775	1
GO:0071702	organic substance transport	biological process	0.23785	1
GO:0043066	negative regulation of apoptotic process	biological process	0.23794	1
GO:0043069	negative regulation of programmed cell death	biological process	0.23794	1
GO:0060548	negative regulation of cell death	biological process	0.23794	1
GO:0009081	branched-chain amino acid metabolic process	biological process	0.23874	1
GO:0009082	branched-chain amino acid biosynthetic process	biological process	0.23874	1
GO:0033993	response to lipid	biological process	0.23892	1
GO:0043401	steroid hormone mediated signaling pathway	biological process	0.23892	1
GO:0048545	response to steroid hormone	biological process	0.23892	1
GO:0071383	cellular response to steroid hormone stimulus	biological process	0.23892	1
GO:0071396	cellular response to lipid	biological process	0.23892	1
GO:0071407	cellular response to organic cyclic compound	biological process	0.23892	1
GO:0005201	extracellular matrix structural constituent	molecular function	0.23894	1
GO:0019048	modulation by virus of host morphology or physiology	biological process	0.23923	1
GO:0004112	cyclic-nucleotide phosphodiesterase activity	molecular function	0.23936	1
GO:0048878	chemical homeostasis	biological process	0.24197	1
GO:0030246	carbohydrate binding	molecular function	0.24355	1
GO:0072527	pyrimidine-containing compound metabolic process	biological process	0.24381	1
GO:0007127	meiosis I	biological process	0.24383	1
GO:0007131	reciprocal meiotic recombination	biological process	0.24383	1
GO:0035825	reciprocal DNA recombination	biological process	0.24383	1
GO:0000096	sulfur amino acid metabolic process	biological process	0.24419	1
GO:0015849	organic acid transport	biological process	0.24555	1
GO:0046942	carboxylic acid transport	biological process	0.24555	1
GO:0044283	small molecule biosynthetic process	biological process	0.24657	1
GO:0042301	phosphate ion binding	molecular function	0.24735	1
GO:0002682	regulation of immune system process	biological process	0.24807	1
GO:0055065	metal ion homeostasis	biological process	0.24853	1
GO:0019028	viral capsid	cellular component	0.24875	1
GO:0000377	RNA splicing, via transesterification reactions with bulged adenosine as nucleophile	biological process	0.24926	1
GO:0000398	mRNA splicing, via spliceosome	biological process	0.24926	1
GO:0043207	response to external biotic stimulus	biological process	0.25033	1
GO:0051707	response to other organism	biological process	0.25033	1
GO:0033108	mitochondrial respiratory chain complex assembly	biological process	0.25091	1
GO:0005669	transcription factor TFIID complex	cellular component	0.25107	1
GO:0000105	histidine biosynthetic process	biological process	0.25146	1
GO:0006547	histidine metabolic process	biological process	0.25146	1
GO:0052803	imidazole-containing compound metabolic process	biological process	0.25146	1
GO:0032403	protein complex binding	molecular function	0.25173	1
GO:0008610	lipid biosynthetic process	biological process	0.25275	1
GO:0006886	intracellular protein transport	biological process	0.25291	1
GO:0033036	macromolecule localization	biological process	0.25312	1
GO:0030488	tRNA methylation	biological process	0.25545	1
GO:0018149	peptide cross-linking	biological process	0.25557	1
GO:0004673	protein histidine kinase activity	molecular function	0.25598	1
GO:0016775	phosphotransferase activity, nitrogenous group as acceptor	molecular function	0.25598	1
GO:0044877	macromolecular complex binding	molecular function	0.25675	1
GO:0006338	chromatin remodeling	biological process	0.25675	1
GO:0014065	phosphatidylinositol 3-kinase signaling	biological process	0.25715	1
GO:0014066	regulation of phosphatidylinositol 3-kinase signaling	biological process	0.25715	1
GO:0014068	positive regulation of phosphatidylinositol 3-kinase signaling	biological process	0.25715	1
GO:0043548	phosphatidylinositol 3-kinase binding	molecular function	0.25715	1
GO:0048015	phosphatidylinositol-mediated signaling	biological process	0.25715	1
GO:0048017	inositol lipid-mediated signaling	biological process	0.25715	1
GO:0055086	nucleobase-containing small molecule metabolic process	biological process	0.25742	1
GO:0006066	alcohol metabolic process	biological process	0.25808	1
GO:0044270	cellular nitrogen compound catabolic process	biological process	0.25977	1
GO:0044406	adhesion of symbiont to host	biological process	0.26002	1
GO:0008324	cation transmembrane transporter activity	molecular function	0.2627	1
GO:0019637	organophosphate metabolic process	biological process	0.26313	1
GO:0070585	protein localization to mitochondrion	biological process	0.26314	1
GO:0072655	establishment of protein localization to mitochondrion	biological process	0.26314	1
GO:0007265	Ras protein signal transduction	biological process	0.26319	1
GO:0046578	regulation of Ras protein signal transduction	biological process	0.26319	1
GO:0016655	oxidoreductase activity, acting on NAD(P)H, quinone or similar compound as acceptor	molecular function	0.2636	1
GO:0005525	GTP binding	molecular function	0.26441	1
GO:0032561	guanyl ribonucleotide binding	molecular function	0.26441	1
GO:0042277	peptide binding	molecular function	0.26549	1
GO:0008649	rRNA methyltransferase activity	molecular function	0.26581	1
GO:0019725	cellular homeostasis	biological process	0.2665	1
GO:0003777	microtubule motor activity	molecular function	0.26774	1
GO:0016868	intramolecular transferase activity, phosphotransferases	molecular function	0.26902	1
GO:0022857	transmembrane transporter activity	molecular function	0.2701	1
GO:0031640	killing of cells of other organism	biological process	0.27109	1
GO:0044364	disruption of cells of other organism	biological process	0.27109	1
GO:0006873	cellular ion homeostasis	biological process	0.27129	1
GO:0006875	cellular metal ion homeostasis	biological process	0.27129	1
GO:0030003	cellular cation homeostasis	biological process	0.27129	1
GO:0004714	transmembrane receptor protein tyrosine kinase activity	molecular function	0.27223	1
GO:0042302	structural constituent of cuticle	molecular function	0.27316	1
GO:0017119	Golgi transport complex	cellular component	0.27328	1
GO:1901135	carbohydrate derivative metabolic process	biological process	0.27339	1
GO:0032502	developmental process	biological process	0.27412	1
GO:0006310	DNA recombination	biological process	0.27508	1
GO:0030054	cell junction	cellular component	0.27514	1
GO:0046700	heterocycle catabolic process	biological process	0.27528	1
GO:0006511	ubiquitin-dependent protein catabolic process	biological process	0.27623	1
GO:0019941	modification-dependent protein catabolic process	biological process	0.27623	1
GO:0043632	modification-dependent macromolecule catabolic process	biological process	0.27623	1
GO:0006915	apoptotic process	biological process	0.27658	1
GO:0012501	programmed cell death	biological process	0.27658	1
GO:0006665	sphingolipid metabolic process	biological process	0.27686	1
GO:0008252	nucleotidase activity	molecular function	0.2769	1
GO:0008253	5'-nucleotidase activity	molecular function	0.2769	1
GO:0022836	gated channel activity	molecular function	0.27703	1
GO:0001653	peptide receptor activity	molecular function	0.27708	1
GO:0008528	G-protein coupled peptide receptor activity	molecular function	0.27708	1
GO:0000394	RNA splicing, via endonucleolytic cleavage and ligation	biological process	0.27725	1
GO:0006388	tRNA splicing, via endonucleolytic cleavage and ligation	biological process	0.27725	1
GO:0072524	pyridine-containing compound metabolic process	biological process	0.27767	1
GO:0006568	tryptophan metabolic process	biological process	0.27819	1
GO:0006586	indolalkylamine metabolic process	biological process	0.27819	1
GO:0042430	indole-containing compound metabolic process	biological process	0.27819	1
GO:0019001	guanyl nucleotide binding	molecular function	0.27829	1
GO:0003993	acid phosphatase activity	molecular function	0.27881	1
GO:0046332	SMAD binding	molecular function	0.27898	1
GO:0044262	cellular carbohydrate metabolic process	biological process	0.27997	1
GO:0009069	serine family amino acid metabolic process	biological process	0.28005	1
GO:0030151	molybdenum ion binding	molecular function	0.28047	1
GO:0003677	DNA binding	molecular function	0.28076	1
GO:0006418	tRNA aminoacylation for protein translation	biological process	0.28151	1
GO:0051090	regulation of sequence-specific DNA binding transcription factor activity	biological process	0.28152	1
GO:0000049	tRNA binding	molecular function	0.28216	1
GO:0015097	mercury ion transmembrane transporter activity	molecular function	0.28254	1
GO:0015694	mercury ion transport	biological process	0.28254	1
GO:0046689	response to mercury ion	biological process	0.28254	1
GO:0050787	detoxification of mercury ion	biological process	0.28254	1
GO:0009288	bacterial-type flagellum	cellular component	0.2836	1
GO:0000772	mating pheromone activity	molecular function	0.28458	1
GO:0098805	whole membrane	cellular component	0.28601	1
GO:0006753	nucleoside phosphate metabolic process	biological process	0.28727	1
GO:0008171	O-methyltransferase activity	molecular function	0.28743	1
GO:0019439	aromatic compound catabolic process	biological process	0.28851	1
GO:0008417	fucosyltransferase activity	molecular function	0.28959	1
GO:0005102	receptor binding	molecular function	0.28978	1
GO:0000956	nuclear-transcribed mRNA catabolic process	biological process	0.29001	1
GO:0000149	SNARE binding	molecular function	0.29027	1
GO:0019905	syntaxin binding	molecular function	0.29027	1
GO:0005778	peroxisomal membrane	cellular component	0.29092	1
GO:0031903	microbody membrane	cellular component	0.29092	1
GO:0044438	microbody part	cellular component	0.29092	1
GO:0044439	peroxisomal part	cellular component	0.29092	1
GO:0071310	cellular response to organic substance	biological process	0.29099	1
GO:0004559	alpha-mannosidase activity	molecular function	0.2922	1
GO:0015923	mannosidase activity	molecular function	0.2922	1
GO:0031515	tRNA (m1A) methyltransferase complex	cellular component	0.29255	1
GO:0034708	methyltransferase complex	cellular component	0.29255	1
GO:0043527	tRNA methyltransferase complex	cellular component	0.29255	1
GO:0030153	bacteriocin immunity	biological process	0.29296	1
GO:0007049	cell cycle	biological process	0.293	1
GO:0005184	neuropeptide hormone activity	molecular function	0.29441	1
GO:0006733	oxidoreduction coenzyme metabolic process	biological process	0.29607	1
GO:0003697	single-stranded DNA binding	molecular function	0.29664	1
GO:0009117	nucleotide metabolic process	biological process	0.29717	1
GO:0016614	oxidoreductase activity, acting on CH-OH group of donors	molecular function	0.29848	1
GO:0019062	virion attachment to host cell	biological process	0.29848	1
GO:0044650	adhesion of symbiont to host cell	biological process	0.29848	1
GO:0000314	organellar small ribosomal subunit	cellular component	0.29923	1
GO:0005763	mitochondrial small ribosomal subunit	cellular component	0.29923	1
GO:0015935	small ribosomal subunit	cellular component	0.29923	1
GO:0005217	intracellular ligand-gated ion channel activity	molecular function	0.30066	1
GO:0005218	intracellular ligand-gated calcium channel activity	molecular function	0.30066	1
GO:0005219	ryanodine-sensitive calcium-release channel activity	molecular function	0.30066	1
GO:0015278	calcium-release channel activity	molecular function	0.30066	1
GO:0015298	solute:cation antiporter activity	molecular function	0.30081	1
GO:0015299	solute:proton antiporter activity	molecular function	0.30081	1
GO:0017048	Rho GTPase binding	molecular function	0.30206	1
GO:0006801	superoxide metabolic process	biological process	0.30285	1
GO:0006275	regulation of DNA replication	biological process	0.3049	1
GO:0051052	regulation of DNA metabolic process	biological process	0.3049	1
GO:0006816	calcium ion transport	biological process	0.30491	1
GO:0098656	anion transmembrane transport	biological process	0.30614	1
GO:0000989	transcription factor activity, transcription factor binding	molecular function	0.30677	1
GO:0003712	transcription cofactor activity	molecular function	0.30677	1
GO:0031123	RNA 3'-end processing	biological process	0.30926	1
GO:0005246	calcium channel regulator activity	molecular function	0.30975	1
GO:0045184	establishment of protein localization	biological process	0.31014	1
GO:1901564	organonitrogen compound metabolic process	biological process	0.31045	1
GO:0009067	aspartate family amino acid biosynthetic process	biological process	0.31125	1
GO:1901576	organic substance biosynthetic process	biological process	0.31155	1
GO:1901681	sulfur compound binding	molecular function	0.31176	1
GO:0009063	cellular amino acid catabolic process	biological process	0.31256	1
GO:0048646	anatomical structure formation involved in morphogenesis	biological process	0.31409	1
GO:0016638	oxidoreductase activity, acting on the CH-NH2 group of donors	molecular function	0.31412	1
GO:0005085	guanyl-nucleotide exchange factor activity	molecular function	0.31412	1
GO:0048522	positive regulation of cellular process	biological process	0.31476	1
GO:0016817	hydrolase activity, acting on acid anhydrides	molecular function	0.31578	1
GO:0010467	gene expression	biological process	0.31608	1
GO:0030031	cell projection assembly	biological process	0.31661	1
GO:0044743	intracellular protein transmembrane import	biological process	0.31703	1
GO:0065002	intracellular protein transmembrane transport	biological process	0.31703	1
GO:0019363	pyridine nucleotide biosynthetic process	biological process	0.31714	1
GO:0006694	steroid biosynthetic process	biological process	0.31715	1
GO:1901617	organic hydroxy compound biosynthetic process	biological process	0.31758	1
GO:0071705	nitrogen compound transport	biological process	0.31856	1
GO:0031300	intrinsic component of organelle membrane	cellular component	0.31918	1
GO:0031301	integral component of organelle membrane	cellular component	0.31918	1
GO:0004114	3',5'-cyclic-nucleotide phosphodiesterase activity	molecular function	0.3201	1
GO:0008276	protein methyltransferase activity	molecular function	0.32104	1
GO:0015078	hydrogen ion transmembrane transporter activity	molecular function	0.3213	1
GO:0009166	nucleotide catabolic process	biological process	0.32173	1
GO:1901292	nucleoside phosphate catabolic process	biological process	0.32173	1
GO:0009617	response to bacterium	biological process	0.32187	1
GO:0042742	defense response to bacterium	biological process	0.32187	1
GO:0008201	heparin binding	molecular function	0.3223	1
GO:0016651	oxidoreductase activity, acting on NAD(P)H	molecular function	0.32243	1
GO:0031984	organelle subcompartment	cellular component	0.32258	1
GO:0098791	Golgi subcompartment	cellular component	0.32258	1
GO:0008081	phosphoric diester hydrolase activity	molecular function	0.32262	1
GO:0031965	nuclear membrane	cellular component	0.32276	1
GO:0000413	protein peptidyl-prolyl isomerization	biological process	0.32435	1
GO:0003755	peptidyl-prolyl cis-trans isomerase activity	molecular function	0.32435	1
GO:0016859	cis-trans isomerase activity	molecular function	0.32435	1
GO:0018208	peptidyl-proline modification	biological process	0.32435	1
GO:0051184	cofactor transporter activity	molecular function	0.32442	1
GO:0006366	transcription from RNA polymerase II promoter	biological process	0.32471	1
GO:0004553	hydrolase activity, hydrolyzing O-glycosyl compounds	molecular function	0.32514	1
GO:0019954	asexual reproduction	biological process	0.3258	1
GO:0006325	chromatin organization	biological process	0.32614	1
GO:0004197	cysteine-type endopeptidase activity	molecular function	0.32639	1
GO:0006626	protein targeting to mitochondrion	biological process	0.32739	1
GO:0002831	regulation of response to biotic stimulus	biological process	0.32793	1
GO:0031347	regulation of defense response	biological process	0.32793	1
GO:0030436	asexual sporulation	biological process	0.32805	1
GO:0046148	pigment biosynthetic process	biological process	0.32828	1
GO:0044444	cytoplasmic part	cellular component	0.32866	1
GO:0009187	cyclic nucleotide metabolic process	biological process	0.32893	1
GO:0042537	benzene-containing compound metabolic process	biological process	0.32948	1
GO:0016849	phosphorus-oxygen lyase activity	molecular function	0.33041	1
GO:0050829	defense response to Gram-negative bacterium	biological process	0.33047	1
GO:0005643	nuclear pore	cellular component	0.3314	1
GO:0070588	calcium ion transmembrane transport	biological process	0.3316	1
GO:0044179	hemolysis in other organism	biological process	0.33186	1
GO:0051715	cytolysis in other organism	biological process	0.33186	1
GO:0051818	disruption of cells of other organism involved in symbiotic interaction	biological process	0.33233	1
GO:0051883	killing of cells in other organism involved in symbiotic interaction	biological process	0.33233	1
GO:0005869	dynactin complex	cellular component	0.33272	1
GO:0033588	Elongator holoenzyme complex	cellular component	0.33331	1
GO:0005779	integral component of peroxisomal membrane	cellular component	0.33546	1
GO:0031231	intrinsic component of peroxisomal membrane	cellular component	0.33546	1
GO:0051259	protein oligomerization	biological process	0.33709	1
GO:0051701	interaction with host	biological process	0.34114	1
GO:0030131	clathrin adaptor complex	cellular component	0.34256	1
GO:1901361	organic cyclic compound catabolic process	biological process	0.34298	1
GO:0032787	monocarboxylic acid metabolic process	biological process	0.34411	1
GO:0051028	mRNA transport	biological process	0.34554	1
GO:0034508	centromere complex assembly	biological process	0.34625	1
GO:0006508	proteolysis	biological process	0.34628	1
GO:0017025	TBP-class protein binding	molecular function	0.34681	1
GO:0016706	oxidoreductase activity, acting on paired donors, with incorporation or reduction of molecular oxygen, 2-oxoglutarate as one donor, and incorporation of one atom each of oxygen into both donors	molecular function	0.34763	1
GO:0019200	carbohydrate kinase activity	molecular function	0.34863	1
GO:0005048	signal sequence binding	molecular function	0.34949	1
GO:0044275	cellular carbohydrate catabolic process	biological process	0.34981	1
GO:0098799	outer mitochondrial membrane protein complex	cellular component	0.34982	1
GO:0044452	nucleolar part	cellular component	0.35035	1
GO:0006402	mRNA catabolic process	biological process	0.35084	1
GO:0006367	transcription initiation from RNA polymerase II promoter	biological process	0.35206	1
GO:0044781	bacterial-type flagellum organization	biological process	0.35353	1
GO:0006643	membrane lipid metabolic process	biological process	0.35392	1
GO:0052689	carboxylic ester hydrolase activity	molecular function	0.3541	1
GO:0009058	biosynthetic process	biological process	0.35422	1
GO:0010340	carboxyl-O-methyltransferase activity	molecular function	0.35462	1
GO:0051998	protein carboxyl O-methyltransferase activity	molecular function	0.35462	1
GO:0000278	mitotic cell cycle	biological process	0.35502	1
GO:1903047	mitotic cell cycle process	biological process	0.35502	1
GO:0034655	nucleobase-containing compound catabolic process	biological process	0.35564	1
GO:0008146	sulfotransferase activity	molecular function	0.35573	1
GO:0098519	nucleotide phosphatase activity, acting on free nucleotides	molecular function	0.35615	1
GO:0031124	mRNA 3'-end processing	biological process	0.35621	1
GO:0019205	nucleobase-containing compound kinase activity	molecular function	0.35638	1
GO:0019855	calcium channel inhibitor activity	molecular function	0.35718	1
GO:0042720	mitochondrial inner membrane peptidase complex	cellular component	0.35765	1
GO:0030111	regulation of Wnt signaling pathway	biological process	0.35833	1
GO:0006333	chromatin assembly or disassembly	biological process	0.35877	1
GO:0008915	lipid-A-disaccharide synthase activity	molecular function	0.36023	1
GO:0003916	DNA topoisomerase activity	molecular function	0.36165	1
GO:0051262	protein tetramerization	biological process	0.36224	1
GO:0005861	troponin complex	cellular component	0.36237	1
GO:0005865	striated muscle thin filament	cellular component	0.36237	1
GO:0030016	myofibril	cellular component	0.36237	1
GO:0030017	sarcomere	cellular component	0.36237	1
GO:0036379	myofilament	cellular component	0.36237	1
GO:0043292	contractile fiber	cellular component	0.36237	1
GO:0044449	contractile fiber part	cellular component	0.36237	1
GO:1901068	guanosine-containing compound metabolic process	biological process	0.36317	1
GO:0015932	nucleobase-containing compound transmembrane transporter activity	molecular function	0.3632	1
GO:0003688	DNA replication origin binding	molecular function	0.36375	1
GO:0022890	inorganic cation transmembrane transporter activity	molecular function	0.36375	1
GO:1901505	carbohydrate derivative transporter activity	molecular function	0.3638	1
GO:0044249	cellular biosynthetic process	biological process	0.36394	1
GO:0007224	smoothened signaling pathway	biological process	0.364	1
GO:0001907	killing by symbiont of host cells	biological process	0.36425	1
GO:0044004	disruption by symbiont of host cell	biological process	0.36425	1
GO:0006354	DNA-templated transcription, elongation	biological process	0.36475	1
GO:0051801	cytolysis in other organism involved in symbiotic interaction	biological process	0.3654	1
GO:0052331	hemolysis in other organism involved in symbiotic interaction	biological process	0.3654	1
GO:0042181	ketone biosynthetic process	biological process	0.36569	1
GO:0006631	fatty acid metabolic process	biological process	0.36587	1
GO:0022610	biological adhesion	biological process	0.36651	1
GO:0032102	negative regulation of response to external stimulus	biological process	0.36693	1
GO:0008519	ammonium transmembrane transporter activity	molecular function	0.36702	1
GO:0008137	NADH dehydrogenase (ubiquinone) activity	molecular function	0.36718	1
GO:0050136	NADH dehydrogenase (quinone) activity	molecular function	0.36718	1
GO:0003810	protein-glutamine gamma-glutamyltransferase activity	molecular function	0.3674	1
GO:0031625	ubiquitin protein ligase binding	molecular function	0.36769	1
GO:0044389	ubiquitin-like protein ligase binding	molecular function	0.36769	1
GO:0044448	cell cortex part	cellular component	0.36859	1
GO:0004525	ribonuclease III activity	molecular function	0.36876	1
GO:0032296	double-stranded RNA-specific ribonuclease activity	molecular function	0.36876	1
GO:0008104	protein localization	biological process	0.36903	1
GO:0015925	galactosidase activity	molecular function	0.36906	1
GO:1901607	alpha-amino acid biosynthetic process	biological process	0.36941	1
GO:0009112	nucleobase metabolic process	biological process	0.36976	1
GO:0046112	nucleobase biosynthetic process	biological process	0.36976	1
GO:0012507	ER to Golgi transport vesicle membrane	cellular component	0.37008	1
GO:0030127	COPII vesicle coat	cellular component	0.37008	1
GO:0030134	ER to Golgi transport vesicle	cellular component	0.37008	1
GO:0005996	monosaccharide metabolic process	biological process	0.37049	1
GO:0048285	organelle fission	biological process	0.37189	1
GO:0009057	macromolecule catabolic process	biological process	0.37213	1
GO:0008535	respiratory chain complex IV assembly	biological process	0.37386	1
GO:0033617	mitochondrial respiratory chain complex IV assembly	biological process	0.37386	1
GO:0006081	cellular aldehyde metabolic process	biological process	0.37401	1
GO:0015232	heme transporter activity	molecular function	0.37513	1
GO:0070925	organelle assembly	biological process	0.37581	1
GO:0075733	intracellular transport of virus	biological process	0.37618	1
GO:1902583	multi-organism intracellular transport	biological process	0.37618	1
GO:0005681	spliceosomal complex	cellular component	0.37627	1
GO:0046907	intracellular transport	biological process	0.37653	1
GO:0000160	phosphorelay signal transduction system	biological process	0.37694	1
GO:0006904	vesicle docking involved in exocytosis	biological process	0.37695	1
GO:0008907	integrase activity	molecular function	0.37724	1
GO:0030117	membrane coat	cellular component	0.37769	1
GO:0048475	coated membrane	cellular component	0.37769	1
GO:0016748	succinyltransferase activity	molecular function	0.37831	1
GO:0006569	tryptophan catabolic process	biological process	0.37918	1
GO:0009310	amine catabolic process	biological process	0.37918	1
GO:0019441	tryptophan catabolic process to kynurenine	biological process	0.37918	1
GO:0042402	cellular biogenic amine catabolic process	biological process	0.37918	1
GO:0042436	indole-containing compound catabolic process	biological process	0.37918	1
GO:0046218	indolalkylamine catabolic process	biological process	0.37918	1
GO:0070189	kynurenine metabolic process	biological process	0.37918	1
GO:0008234	cysteine-type peptidase activity	molecular function	0.38005	1
GO:0019049	evasion or tolerance of host defenses by virus	biological process	0.38082	1
GO:0006383	transcription from RNA polymerase III promoter	biological process	0.38165	1
GO:0007281	germ cell development	biological process	0.38166	1
GO:0007249	I-kappaB kinase/NF-kappaB signaling	biological process	0.38209	1
GO:0043122	regulation of I-kappaB kinase/NF-kappaB signaling	biological process	0.38209	1
GO:0043123	positive regulation of I-kappaB kinase/NF-kappaB signaling	biological process	0.38209	1
GO:0006040	amino sugar metabolic process	biological process	0.38225	1
GO:0015711	organic anion transport	biological process	0.38282	1
GO:0030855	epithelial cell differentiation	biological process	0.38301	1
GO:0046527	glucosyltransferase activity	molecular function	0.3833	1
GO:0043130	ubiquitin binding	molecular function	0.38388	1
GO:0016592	mediator complex	cellular component	0.38504	1
GO:0006739	NADP metabolic process	biological process	0.38519	1
GO:0016593	Cdc73/Paf1 complex	cellular component	0.38601	1
GO:0090407	organophosphate biosynthetic process	biological process	0.38632	1
GO:0008237	metallopeptidase activity	molecular function	0.38779	1
GO:0008443	phosphofructokinase activity	molecular function	0.38856	1
GO:0019843	rRNA binding	molecular function	0.38909	1
GO:0005231	excitatory extracellular ligand-gated ion channel activity	molecular function	0.38959	1
GO:0000184	nuclear-transcribed mRNA catabolic process, nonsense-mediated decay	biological process	0.38985	1
GO:0006783	heme biosynthetic process	biological process	0.39008	1
GO:0042168	heme metabolic process	biological process	0.39008	1
GO:0055114	oxidation-reduction process	biological process	0.39094	1
GO:0051287	NAD binding	molecular function	0.39153	1
GO:0009059	macromolecule biosynthetic process	biological process	0.39202	1
GO:0019900	kinase binding	molecular function	0.3925	1
GO:0019901	protein kinase binding	molecular function	0.3925	1
GO:0006869	lipid transport	biological process	0.39291	1
GO:0046813	receptor-mediated virion attachment to host cell	biological process	0.39353	1
GO:0045502	dynein binding	molecular function	0.39365	1
GO:0042440	pigment metabolic process	biological process	0.39371	1
GO:0007631	feeding behavior	biological process	0.39442	1
GO:0006073	cellular glucan metabolic process	biological process	0.3954	1
GO:0044042	glucan metabolic process	biological process	0.3954	1
GO:0004861	cyclin-dependent protein serine/threonine kinase inhibitor activity	molecular function	0.39543	1
GO:0016538	cyclin-dependent protein serine/threonine kinase regulator activity	molecular function	0.39543	1
GO:0004860	protein kinase inhibitor activity	molecular function	0.39588	1
GO:0019210	kinase inhibitor activity	molecular function	0.39588	1
GO:0006457	protein folding	biological process	0.39668	1
GO:0050662	coenzyme binding	molecular function	0.39693	1
GO:0044461	bacterial-type flagellum part	cellular component	0.39704	1
GO:0009975	cyclase activity	molecular function	0.39891	1
GO:0009360	DNA polymerase III complex	cellular component	0.39933	1
GO:0042575	DNA polymerase complex	cellular component	0.39933	1
GO:0009190	cyclic nucleotide biosynthetic process	biological process	0.39946	1
GO:0006334	nucleosome assembly	biological process	0.39951	1
GO:0031497	chromatin assembly	biological process	0.39951	1
GO:0034728	nucleosome organization	biological process	0.39951	1
GO:0034645	cellular macromolecule biosynthetic process	biological process	0.39969	1
GO:0001897	cytolysis by symbiont of host cells	biological process	0.39977	1
GO:0019836	hemolysis by symbiont of host erythrocytes	biological process	0.39977	1
GO:0051649	establishment of localization in cell	biological process	0.40019	1
GO:0008202	steroid metabolic process	biological process	0.40053	1
GO:0001076	transcription factor activity, RNA polymerase II transcription factor binding	molecular function	0.40092	1
GO:0001104	RNA polymerase II transcription cofactor activity	molecular function	0.40092	1
GO:0044780	bacterial-type flagellum assembly	biological process	0.40174	1
GO:0015074	DNA integration	biological process	0.40341	1
GO:0008083	growth factor activity	molecular function	0.40366	1
GO:0051766	inositol trisphosphate kinase activity	molecular function	0.40375	1
GO:0070566	adenylyltransferase activity	molecular function	0.40418	1
GO:0008170	N-methyltransferase activity	molecular function	0.40453	1
GO:0009297	pilus assembly	biological process	0.40458	1
GO:0043711	pilus organization	biological process	0.40458	1
GO:0017053	transcriptional repressor complex	cellular component	0.40492	1
GO:0019318	hexose metabolic process	biological process	0.40505	1
GO:0004843	ubiquitin-specific protease activity	molecular function	0.40508	1
GO:0003995	acyl-CoA dehydrogenase activity	molecular function	0.40518	1
GO:0034613	cellular protein localization	biological process	0.40547	1
GO:0070727	cellular macromolecule localization	biological process	0.40547	1
GO:0051345	positive regulation of hydrolase activity	biological process	0.40623	1
GO:0006777	Mo-molybdopterin cofactor biosynthetic process	biological process	0.40802	1
GO:0019720	Mo-molybdopterin cofactor metabolic process	biological process	0.40802	1
GO:0008144	drug binding	molecular function	0.40911	1
GO:0008242	omega peptidase activity	molecular function	0.40918	1
GO:0005615	extracellular space	cellular component	0.40948	1
GO:0071944	cell periphery	cellular component	0.41006	1
GO:0006874	cellular calcium ion homeostasis	biological process	0.41013	1
GO:0055074	calcium ion homeostasis	biological process	0.41013	1
GO:0072503	cellular divalent inorganic cation homeostasis	biological process	0.41013	1
GO:0072507	divalent inorganic cation homeostasis	biological process	0.41013	1
GO:0006352	DNA-templated transcription, initiation	biological process	0.4103	1
GO:0000103	sulfate assimilation	biological process	0.41169	1
GO:0004020	adenylylsulfate kinase activity	molecular function	0.41169	1
GO:0017176	phosphatidylinositol N-acetylglucosaminyltransferase activity	molecular function	0.41182	1
GO:0019838	growth factor binding	molecular function	0.41211	1
GO:0043624	cellular protein complex disassembly	biological process	0.4127	1
GO:0005742	mitochondrial outer membrane translocase complex	cellular component	0.41354	1
GO:0017069	snRNA binding	molecular function	0.41398	1
GO:0051252	regulation of RNA metabolic process	biological process	0.41453	1
GO:0019362	pyridine nucleotide metabolic process	biological process	0.41502	1
GO:0046496	nicotinamide nucleotide metabolic process	biological process	0.41502	1
GO:0005234	extracellular-glutamate-gated ion channel activity	molecular function	0.41535	1
GO:0004932	mating-type factor pheromone receptor activity	molecular function	0.41545	1
GO:0016503	pheromone receptor activity	molecular function	0.41545	1
GO:0044272	sulfur compound biosynthetic process	biological process	0.4159	1
GO:0019219	regulation of nucleobase-containing compound metabolic process	biological process	0.41602	1
GO:0055076	transition metal ion homeostasis	biological process	0.417	1
GO:0004784	superoxide dismutase activity	molecular function	0.41783	1
GO:0016721	oxidoreductase activity, acting on superoxide radicals as acceptor	molecular function	0.41783	1
GO:0007610	behavior	biological process	0.41875	1
GO:0030145	manganese ion binding	molecular function	0.41919	1
GO:2001141	regulation of RNA biosynthetic process	biological process	0.41974	1
GO:0019222	regulation of metabolic process	biological process	0.42005	1
GO:0016818	hydrolase activity, acting on acid anhydrides, in phosphorus-containing anhydrides	molecular function	0.42114	1
GO:0046782	regulation of viral transcription	biological process	0.42177	1
GO:1903900	regulation of viral life cycle	biological process	0.42177	1
GO:0019904	protein domain specific binding	molecular function	0.4219	1
GO:0015850	organic hydroxy compound transport	biological process	0.42194	1
GO:0033130	acetylcholine receptor binding	molecular function	0.42201	1
GO:0043495	protein anchor	molecular function	0.42201	1
GO:0031325	positive regulation of cellular metabolic process	biological process	0.42236	1
GO:0000281	mitotic cytokinesis	biological process	0.42315	1
GO:0061640	cytoskeleton-dependent cytokinesis	biological process	0.42315	1
GO:1901137	carbohydrate derivative biosynthetic process	biological process	0.424	1
GO:0017016	Ras GTPase binding	molecular function	0.42429	1
GO:0031267	small GTPase binding	molecular function	0.42429	1
GO:0051020	GTPase binding	molecular function	0.42429	1
GO:0030260	entry into host cell	biological process	0.42446	1
GO:0044409	entry into host	biological process	0.42446	1
GO:0046718	viral entry into host cell	biological process	0.42446	1
GO:0051806	entry into cell of other organism involved in symbiotic interaction	biological process	0.42446	1
GO:0051828	entry into other organism involved in symbiotic interaction	biological process	0.42446	1
GO:0033227	dsRNA transport	biological process	0.42491	1
GO:0051032	nucleic acid transmembrane transporter activity	molecular function	0.42491	1
GO:0051033	RNA transmembrane transporter activity	molecular function	0.42491	1
GO:0006720	isoprenoid metabolic process	biological process	0.42523	1
GO:0008299	isoprenoid biosynthetic process	biological process	0.42523	1
GO:0009147	pyrimidine nucleoside triphosphate metabolic process	biological process	0.42598	1
GO:0034755	iron ion transmembrane transport	biological process	0.42602	1
GO:0045735	nutrient reservoir activity	molecular function	0.42609	1
GO:0006265	DNA topological change	biological process	0.42613	1
GO:0031967	organelle envelope	cellular component	0.42656	1
GO:0006672	ceramide metabolic process	biological process	0.42664	1
GO:0003873	6-phosphofructo-2-kinase activity	molecular function	0.42678	1
GO:0006000	fructose metabolic process	biological process	0.42678	1
GO:1901264	carbohydrate derivative transport	biological process	0.42704	1
GO:0042221	response to chemical	biological process	0.42735	1
GO:0046873	metal ion transmembrane transporter activity	molecular function	0.42744	1
GO:0043531	ADP binding	molecular function	0.42764	1
GO:0016725	oxidoreductase activity, acting on CH or CH2 groups	molecular function	0.42798	1
GO:0051321	meiotic cell cycle	biological process	0.42843	1
GO:0008452	RNA ligase activity	molecular function	0.4285	1
GO:0000280	nuclear division	biological process	0.42858	1
GO:0038023	signaling receptor activity	molecular function	0.42861	1
GO:0030286	dynein complex	cellular component	0.42891	1
GO:0050801	ion homeostasis	biological process	0.42902	1
GO:0055080	cation homeostasis	biological process	0.42902	1
GO:0098771	inorganic ion homeostasis	biological process	0.42902	1
GO:0031323	regulation of cellular metabolic process	biological process	0.42932	1
GO:0003854	3-beta-hydroxy-delta5-steroid dehydrogenase activity	molecular function	0.42943	1
GO:0016229	steroid dehydrogenase activity	molecular function	0.42943	1
GO:0033764	steroid dehydrogenase activity, acting on the CH-OH group of donors, NAD or NADP as acceptor	molecular function	0.42943	1
GO:0004017	adenylate kinase activity	molecular function	0.42987	1
GO:0006071	glycerol metabolic process	biological process	0.43072	1
GO:0019400	alditol metabolic process	biological process	0.43072	1
GO:0016749	N-succinyltransferase activity	molecular function	0.43101	1
GO:0005875	microtubule associated complex	cellular component	0.43109	1
GO:0006261	DNA-dependent DNA replication	biological process	0.4319	1
GO:0010038	response to metal ion	biological process	0.43242	1
GO:0043631	RNA polyadenylation	biological process	0.43251	1
GO:0019888	protein phosphatase regulator activity	molecular function	0.43251	1
GO:0019060	intracellular transport of viral protein in host cell	biological process	0.43292	1
GO:0030581	symbiont intracellular protein transport in host	biological process	0.43292	1
GO:0046719	regulation by virus of viral protein levels in host cell	biological process	0.43292	1
GO:0051708	intracellular protein transport in other organism involved in symbiotic interaction	biological process	0.43292	1
GO:0000302	response to reactive oxygen species	biological process	0.43428	1
GO:1901031	regulation of response to reactive oxygen species	biological process	0.43428	1
GO:1902882	regulation of response to oxidative stress	biological process	0.43428	1
GO:0032270	positive regulation of cellular protein metabolic process	biological process	0.4344	1
GO:0051247	positive regulation of protein metabolic process	biological process	0.4344	1
GO:0006887	exocytosis	biological process	0.43499	1
GO:0005581	collagen trimer	cellular component	0.43548	1
GO:0002064	epithelial cell development	biological process	0.43651	1
GO:0002065	columnar/cuboidal epithelial cell differentiation	biological process	0.43651	1
GO:0002066	columnar/cuboidal epithelial cell development	biological process	0.43651	1
GO:0005213	structural constituent of chorion	molecular function	0.43651	1
GO:0007292	female gamete generation	biological process	0.43651	1
GO:0007304	chorion-containing eggshell formation	biological process	0.43651	1
GO:0030703	eggshell formation	biological process	0.43651	1
GO:0030707	ovarian follicle cell development	biological process	0.43651	1
GO:0048477	oogenesis	biological process	0.43651	1
GO:0044455	mitochondrial membrane part	cellular component	0.43766	1
GO:0052652	cyclic purine nucleotide metabolic process	biological process	0.43769	1
GO:0002697	regulation of immune effector process	biological process	0.439	1
GO:0050688	regulation of defense response to virus	biological process	0.439	1
GO:0050690	regulation of defense response to virus by virus	biological process	0.439	1
GO:0004402	histone acetyltransferase activity	molecular function	0.43924	1
GO:0030001	metal ion transport	biological process	0.43984	1
GO:0006030	chitin metabolic process	biological process	0.43988	1
GO:1901071	glucosamine-containing compound metabolic process	biological process	0.43988	1
GO:0016482	cytoplasmic transport	biological process	0.44036	1
GO:0033202	DNA helicase complex	cellular component	0.4406	1
GO:0043281	regulation of cysteine-type endopeptidase activity involved in apoptotic process	biological process	0.44118	1
GO:2000116	regulation of cysteine-type endopeptidase activity	biological process	0.44118	1
GO:0001525	angiogenesis	biological process	0.44195	1
GO:0001568	blood vessel development	biological process	0.44195	1
GO:0001944	vasculature development	biological process	0.44195	1
GO:0045765	regulation of angiogenesis	biological process	0.44195	1
GO:0048514	blood vessel morphogenesis	biological process	0.44195	1
GO:0072358	cardiovascular system development	biological process	0.44195	1
GO:0072359	circulatory system development	biological process	0.44195	1
GO:1901342	regulation of vasculature development	biological process	0.44195	1
GO:0004549	tRNA-specific ribonuclease activity	molecular function	0.44245	1
GO:0061025	membrane fusion	biological process	0.44259	1
GO:0022412	cellular process involved in reproduction in multicellular organism	biological process	0.4435	1
GO:0051276	chromosome organization	biological process	0.44416	1
GO:0009496	plastoquinol--plastocyanin reductase activity	molecular function	0.44496	1
GO:0052880	oxidoreductase activity, acting on diphenols and related substances as donors, with copper protein as acceptor	molecular function	0.44496	1
GO:0000988	transcription factor activity, protein binding	molecular function	0.44516	1
GO:0015995	chlorophyll biosynthetic process	biological process	0.44534	1
GO:0044706	multi-multicellular organism process	biological process	0.44558	1
GO:0065009	regulation of molecular function	biological process	0.44607	1
GO:0017111	nucleoside-triphosphatase activity	molecular function	0.44625	1
GO:0006355	regulation of transcription, DNA-templated	biological process	0.44635	1
GO:1903506	regulation of nucleic acid-templated transcription	biological process	0.44635	1
GO:1990542	mitochondrial transmembrane transport	biological process	0.44644	1
GO:0006979	response to oxidative stress	biological process	0.4488	1
GO:0006644	phospholipid metabolic process	biological process	0.44953	1
GO:0000981	RNA polymerase II transcription factor activity, sequence-specific DNA binding	molecular function	0.44994	1
GO:0008810	cellulase activity	molecular function	0.45007	1
GO:0009404	toxin metabolic process	biological process	0.45011	1
GO:0048585	negative regulation of response to stimulus	biological process	0.45056	1
GO:0000723	telomere maintenance	biological process	0.45242	1
GO:0032200	telomere organization	biological process	0.45242	1
GO:0060249	anatomical structure homeostasis	biological process	0.45242	1
GO:0042651	thylakoid membrane	cellular component	0.45267	1
GO:0006298	mismatch repair	biological process	0.45394	1
GO:0005685	U1 snRNP	cellular component	0.45448	1
GO:0006376	mRNA splice site selection	biological process	0.45448	1
GO:0030532	small nuclear ribonucleoprotein complex	cellular component	0.45448	1
GO:0097525	spliceosomal snRNP complex	cellular component	0.45448	1
GO:0010876	lipid localization	biological process	0.45488	1
GO:1902600	hydrogen ion transmembrane transport	biological process	0.45591	1
GO:0016798	hydrolase activity, acting on glycosyl bonds	molecular function	0.45661	1
GO:0008484	sulfuric ester hydrolase activity	molecular function	0.45728	1
GO:0019829	cation-transporting ATPase activity	molecular function	0.45901	1
GO:0042625	ATPase activity, coupled to transmembrane movement of ions	molecular function	0.45901	1
GO:0016616	oxidoreductase activity, acting on the CH-OH group of donors, NAD or NADP as acceptor	molecular function	0.45962	1
GO:0009607	response to biotic stimulus	biological process	0.4597	1
GO:0000781	chromosome, telomeric region	cellular component	0.45973	1
GO:0016705	oxidoreductase activity, acting on paired donors, with incorporation or reduction of molecular oxygen	molecular function	0.45981	1
GO:0006914	autophagy	biological process	0.46009	1
GO:0004872	receptor activity	molecular function	0.46031	1
GO:0007021	tubulin complex assembly	biological process	0.46231	1
GO:0016891	endoribonuclease activity, producing 5'-phosphomonoesters	molecular function	0.46383	1
GO:0033865	nucleoside bisphosphate metabolic process	biological process	0.4647	1
GO:0033875	ribonucleoside bisphosphate metabolic process	biological process	0.4647	1
GO:0034032	purine nucleoside bisphosphate metabolic process	biological process	0.4647	1
GO:0006818	hydrogen transport	biological process	0.46513	1
GO:0015992	proton transport	biological process	0.46513	1
GO:0006839	mitochondrial transport	biological process	0.46534	1
GO:0044413	avoidance of host defenses	biological process	0.46555	1
GO:0044415	evasion or tolerance of host defenses	biological process	0.46555	1
GO:0051832	avoidance of defenses of other organism involved in symbiotic interaction	biological process	0.46555	1
GO:0051834	evasion or tolerance of defenses of other organism involved in symbiotic interaction	biological process	0.46555	1
GO:0052173	response to defenses of other organism involved in symbiotic interaction	biological process	0.46555	1
GO:0052200	response to host defenses	biological process	0.46555	1
GO:0075136	response to host	biological process	0.46555	1
GO:0006023	aminoglycan biosynthetic process	biological process	0.4667	1
GO:0043934	sporulation	biological process	0.46679	1
GO:0008312	7S RNA binding	molecular function	0.46733	1
GO:0048500	signal recognition particle	cellular component	0.46733	1
GO:0009893	positive regulation of metabolic process	biological process	0.46949	1
GO:0044767	single-organism developmental process	biological process	0.46976	1
GO:0051169	nuclear transport	biological process	0.47004	1
GO:0009889	regulation of biosynthetic process	biological process	0.47025	1
GO:0006888	ER to Golgi vesicle-mediated transport	biological process	0.47046	1
GO:0016884	carbon-nitrogen ligase activity, with glutamine as amido-N-donor	molecular function	0.47052	1
GO:0017150	tRNA dihydrouridine synthase activity	molecular function	0.4707	1
GO:0046131	pyrimidine ribonucleoside metabolic process	biological process	0.47148	1
GO:0016426	tRNA (adenine) methyltransferase activity	molecular function	0.47186	1
GO:0016429	tRNA (adenine-N1-)-methyltransferase activity	molecular function	0.47186	1
GO:0000120	RNA polymerase I transcription factor complex	cellular component	0.47216	1
GO:0005668	RNA polymerase transcription factor SL1 complex	cellular component	0.47216	1
GO:0050776	regulation of immune response	biological process	0.47252	1
GO:0007155	cell adhesion	biological process	0.47272	1
GO:0065008	regulation of biological quality	biological process	0.47339	1
GO:0007006	mitochondrial membrane organization	biological process	0.47357	1
GO:0008645	hexose transport	biological process	0.47414	1
GO:0015749	monosaccharide transport	biological process	0.47414	1
GO:0072329	monocarboxylic acid catabolic process	biological process	0.4744	1
GO:0016151	nickel cation binding	molecular function	0.47443	1
GO:0003950	NAD+ ADP-ribosyltransferase activity	molecular function	0.47453	1
GO:0009308	amine metabolic process	biological process	0.475	1
GO:0044242	cellular lipid catabolic process	biological process	0.47551	1
GO:0033365	protein localization to organelle	biological process	0.47571	1
GO:0006536	glutamate metabolic process	biological process	0.47617	1
GO:0016837	carbon-oxygen lyase activity, acting on polysaccharides	molecular function	0.47633	1
GO:0042147	retrograde transport, endosome to Golgi	biological process	0.47747	1
GO:0043022	ribosome binding	molecular function	0.47754	1
GO:0003911	DNA ligase (NAD+) activity	molecular function	0.47816	1
GO:0017108	5'-flap endonuclease activity	molecular function	0.47895	1
GO:0033557	Slx1-Slx4 complex	cellular component	0.47895	1
GO:0048256	flap endonuclease activity	molecular function	0.47895	1
GO:0008199	ferric iron binding	molecular function	0.47929	1
GO:0009165	nucleotide biosynthetic process	biological process	0.47962	1
GO:1901293	nucleoside phosphate biosynthetic process	biological process	0.47962	1
GO:0019042	viral latency	biological process	0.4799	1
GO:0008536	Ran GTPase binding	molecular function	0.48051	1
GO:0022603	regulation of anatomical structure morphogenesis	biological process	0.48081	1
GO:0004594	pantothenate kinase activity	molecular function	0.48092	1
GO:0019748	secondary metabolic process	biological process	0.481	1
GO:0005637	nuclear inner membrane	cellular component	0.48139	1
GO:0005639	integral component of nuclear inner membrane	cellular component	0.48139	1
GO:0031229	intrinsic component of nuclear inner membrane	cellular component	0.48139	1
GO:0044453	nuclear membrane part	cellular component	0.48139	1
GO:0051171	regulation of nitrogen compound metabolic process	biological process	0.48172	1
GO:0009073	aromatic amino acid family biosynthetic process	biological process	0.48188	1
GO:0006879	cellular iron ion homeostasis	biological process	0.48217	1
GO:0046916	cellular transition metal ion homeostasis	biological process	0.48217	1
GO:0055072	iron ion homeostasis	biological process	0.48217	1
GO:0004826	phenylalanine-tRNA ligase activity	molecular function	0.48314	1
GO:1901070	guanosine-containing compound biosynthetic process	biological process	0.48376	1
GO:0009399	nitrogen fixation	biological process	0.48467	1
GO:0016052	carbohydrate catabolic process	biological process	0.48506	1
GO:0008290	F-actin capping protein complex	cellular component	0.48537	1
GO:0006206	pyrimidine nucleobase metabolic process	biological process	0.48556	1
GO:0019856	pyrimidine nucleobase biosynthetic process	biological process	0.48556	1
GO:0042262	DNA protection	biological process	0.48564	1
GO:0019988	charged-tRNA amino acid modification	biological process	0.48573	1
GO:0043399	tRNA A64-2'-O-ribosylphosphate transferase activity	molecular function	0.48573	1
GO:1901661	quinone metabolic process	biological process	0.48581	1
GO:1901663	quinone biosynthetic process	biological process	0.48581	1
GO:1901981	phosphatidylinositol phosphate binding	molecular function	0.48588	1
GO:0030076	light-harvesting complex	cellular component	0.48656	1
GO:0004045	aminoacyl-tRNA hydrolase activity	molecular function	0.48662	1
GO:0005375	copper ion transmembrane transporter activity	molecular function	0.48689	1
GO:0035434	copper ion transmembrane transport	biological process	0.48689	1
GO:0005802	trans-Golgi network	cellular component	0.48694	1
GO:0006893	Golgi to plasma membrane transport	biological process	0.48694	1
GO:0032386	regulation of intracellular transport	biological process	0.48694	1
GO:0032388	positive regulation of intracellular transport	biological process	0.48694	1
GO:0033157	regulation of intracellular protein transport	biological process	0.48694	1
GO:0042996	regulation of Golgi to plasma membrane protein transport	biological process	0.48694	1
GO:0042998	positive regulation of Golgi to plasma membrane protein transport	biological process	0.48694	1
GO:0043001	Golgi to plasma membrane protein transport	biological process	0.48694	1
GO:0051222	positive regulation of protein transport	biological process	0.48694	1
GO:0071253	connexin binding	molecular function	0.48694	1
GO:0072659	protein localization to plasma membrane	biological process	0.48694	1
GO:0090002	establishment of protein localization to plasma membrane	biological process	0.48694	1
GO:0090003	regulation of establishment of protein localization to plasma membrane	biological process	0.48694	1
GO:0090004	positive regulation of establishment of protein localization to plasma membrane	biological process	0.48694	1
GO:0090316	positive regulation of intracellular protein transport	biological process	0.48694	1
GO:1903076	regulation of protein localization to plasma membrane	biological process	0.48694	1
GO:1903078	positive regulation of protein localization to plasma membrane	biological process	0.48694	1
GO:1903649	regulation of cytoplasmic transport	biological process	0.48694	1
GO:1903651	positive regulation of cytoplasmic transport	biological process	0.48694	1
GO:1903729	regulation of plasma membrane organization	biological process	0.48694	1
GO:1903827	regulation of cellular protein localization	biological process	0.48694	1
GO:1903829	positive regulation of cellular protein localization	biological process	0.48694	1
GO:1904375	regulation of protein localization to cell periphery	biological process	0.48694	1
GO:1904377	positive regulation of protein localization to cell periphery	biological process	0.48694	1
GO:1990778	protein localization to cell periphery	biological process	0.48694	1
GO:0008238	exopeptidase activity	molecular function	0.48697	1
GO:0010556	regulation of macromolecule biosynthetic process	biological process	0.487	1
GO:0031326	regulation of cellular biosynthetic process	biological process	0.487	1
GO:0005984	disaccharide metabolic process	biological process	0.48713	1
GO:0006534	cysteine metabolic process	biological process	0.48735	1
GO:0019359	nicotinamide nucleotide biosynthetic process	biological process	0.48744	1
GO:0030983	mismatched DNA binding	molecular function	0.4877	1
GO:0072348	sulfur compound transport	biological process	0.48919	1
GO:1901682	sulfur compound transmembrane transporter activity	molecular function	0.48919	1
GO:0060589	nucleoside-triphosphatase regulator activity	molecular function	0.4894	1
GO:0016728	oxidoreductase activity, acting on CH or CH2 groups, disulfide as acceptor	molecular function	0.4894	1
GO:0007267	cell-cell signaling	biological process	0.48947	1
GO:0017089	glycolipid transporter activity	molecular function	0.48998	1
GO:0046836	glycolipid transport	biological process	0.48998	1
GO:0050151	oleate hydratase activity	molecular function	0.49003	1
GO:0009225	nucleotide-sugar metabolic process	biological process	0.4906	1
GO:0004371	glycerone kinase activity	molecular function	0.49196	1
GO:0015696	ammonium transport	biological process	0.49227	1
GO:0004565	beta-galactosidase activity	molecular function	0.49251	1
GO:0003870	5-aminolevulinate synthase activity	molecular function	0.49256	1
GO:0006415	translational termination	biological process	0.49257	1
GO:0044421	extracellular region part	cellular component	0.49268	1
GO:0004616	phosphogluconate dehydrogenase (decarboxylating) activity	molecular function	0.49273	1
GO:0042816	vitamin B6 metabolic process	biological process	0.49286	1
GO:0042819	vitamin B6 biosynthetic process	biological process	0.49286	1
GO:0006112	energy reserve metabolic process	biological process	0.49291	1
GO:0006913	nucleocytoplasmic transport	biological process	0.49346	1
GO:0043648	dicarboxylic acid metabolic process	biological process	0.49421	1
GO:0022843	voltage-gated cation channel activity	molecular function	0.49443	1
GO:0005666	DNA-directed RNA polymerase III complex	cellular component	0.49798	1
GO:0006551	leucine metabolic process	biological process	0.49828	1
GO:0009098	leucine biosynthetic process	biological process	0.49828	1
GO:0070851	growth factor receptor binding	molecular function	0.49839	1
GO:0016055	Wnt signaling pathway	biological process	0.49855	1
GO:0004806	triglyceride lipase activity	molecular function	0.49942	1
GO:0009916	alternative oxidase activity	molecular function	0.49957	1
GO:0050790	regulation of catalytic activity	biological process	0.49964	1
GO:0002683	negative regulation of immune system process	biological process	0.5003	1
GO:0002698	negative regulation of immune effector process	biological process	0.5003	1
GO:0002832	negative regulation of response to biotic stimulus	biological process	0.5003	1
GO:0020012	evasion or tolerance of host immune response	biological process	0.5003	1
GO:0030683	evasion or tolerance by virus of host immune response	biological process	0.5003	1
GO:0031348	negative regulation of defense response	biological process	0.5003	1
GO:0043901	negative regulation of multi-organism process	biological process	0.5003	1
GO:0050687	negative regulation of defense response to virus	biological process	0.5003	1
GO:0051805	evasion or tolerance of immune response of other organism involved in symbiotic interaction	biological process	0.5003	1
GO:0052564	response to immune response of other organism involved in symbiotic interaction	biological process	0.5003	1
GO:0052572	response to host immune response	biological process	0.5003	1
GO:0006555	methionine metabolic process	biological process	0.50112	1
GO:0004571	mannosyl-oligosaccharide 1,2-alpha-mannosidase activity	molecular function	0.50125	1
GO:0015924	mannosyl-oligosaccharide mannosidase activity	molecular function	0.50125	1
GO:0031975	envelope	cellular component	0.5014	1
GO:1901362	organic cyclic compound biosynthetic process	biological process	0.50159	1
GO:0080090	regulation of primary metabolic process	biological process	0.50241	1
GO:0010639	negative regulation of organelle organization	biological process	0.50299	1
GO:0051336	regulation of hydrolase activity	biological process	0.50334	1
GO:0010942	positive regulation of cell death	biological process	0.50448	1
GO:0043065	positive regulation of apoptotic process	biological process	0.50448	1
GO:0043068	positive regulation of programmed cell death	biological process	0.50448	1
GO:0009294	DNA mediated transformation	biological process	0.50545	1
GO:0016568	chromatin modification	biological process	0.50571	1
GO:0007340	acrosome reaction	biological process	0.50695	1
GO:0017156	calcium ion-dependent exocytosis	biological process	0.50695	1
GO:0060478	acrosomal vesicle exocytosis	biological process	0.50695	1
GO:0051782	negative regulation of cell division	biological process	0.50743	1
GO:0051784	negative regulation of nuclear division	biological process	0.50743	1
GO:0007186	G-protein coupled receptor signaling pathway	biological process	0.50786	1
GO:0002376	immune system process	biological process	0.50854	1
GO:0000917	barrier septum assembly	biological process	0.50874	1
GO:0032506	cytokinetic process	biological process	0.50874	1
GO:0090529	cell septum assembly	biological process	0.50874	1
GO:1902410	mitotic cytokinetic process	biological process	0.50874	1
GO:0008654	phospholipid biosynthetic process	biological process	0.50891	1
GO:0006022	aminoglycan metabolic process	biological process	0.50892	1
GO:0031304	intrinsic component of mitochondrial inner membrane	cellular component	0.5095	1
GO:0031305	integral component of mitochondrial inner membrane	cellular component	0.5095	1
GO:0032592	integral component of mitochondrial membrane	cellular component	0.5095	1
GO:0098573	intrinsic component of mitochondrial membrane	cellular component	0.5095	1
GO:0009605	response to external stimulus	biological process	0.50987	1
GO:0009379	Holliday junction helicase complex	cellular component	0.50987	1
GO:0048476	Holliday junction resolvase complex	cellular component	0.50987	1
GO:0046058	cAMP metabolic process	biological process	0.51022	1
GO:0048518	positive regulation of biological process	biological process	0.51027	1
GO:0006304	DNA modification	biological process	0.51072	1
GO:0009307	DNA restriction-modification system	biological process	0.51101	1
GO:0044355	clearance of foreign intracellular DNA	biological process	0.51101	1
GO:0016462	pyrophosphatase activity	molecular function	0.51208	1
GO:0006220	pyrimidine nucleotide metabolic process	biological process	0.5125	1
GO:0045786	negative regulation of cell cycle	biological process	0.51252	1
GO:0016763	transferase activity, transferring pentosyl groups	molecular function	0.51296	1
GO:0016682	oxidoreductase activity, acting on diphenols and related substances as donors, oxygen as acceptor	molecular function	0.51304	1
GO:2000112	regulation of cellular macromolecule biosynthetic process	biological process	0.51376	1
GO:0042995	cell projection	cellular component	0.51413	1
GO:0033057	multicellular organismal reproductive behavior	biological process	0.51525	1
GO:0045924	regulation of female receptivity	biological process	0.51525	1
GO:0046008	regulation of female receptivity, post-mating	biological process	0.51525	1
GO:0060180	female mating behavior	biological process	0.51525	1
GO:0042325	regulation of phosphorylation	biological process	0.51689	1
GO:0007126	meiotic nuclear division	biological process	0.51715	1
GO:1903046	meiotic cell cycle process	biological process	0.51715	1
GO:0004518	nuclease activity	molecular function	0.5173	1
GO:0004520	endodeoxyribonuclease activity	molecular function	0.51875	1
GO:0007067	mitotic nuclear division	biological process	0.51885	1
GO:0006664	glycolipid metabolic process	biological process	0.51955	1
GO:0042030	ATPase inhibitor activity	molecular function	0.51974	1
GO:0019220	regulation of phosphate metabolic process	biological process	0.5201	1
GO:0051174	regulation of phosphorus metabolic process	biological process	0.5201	1
GO:0016832	aldehyde-lyase activity	molecular function	0.52089	1
GO:0045454	cell redox homeostasis	biological process	0.52113	1
GO:0042558	pteridine-containing compound metabolic process	biological process	0.52249	1
GO:0031638	zymogen activation	biological process	0.5229	1
GO:0007268	synaptic transmission	biological process	0.52369	1
GO:0050830	defense response to Gram-positive bacterium	biological process	0.52403	1
GO:0031399	regulation of protein modification process	biological process	0.52522	1
GO:0016278	lysine N-methyltransferase activity	molecular function	0.52574	1
GO:0016279	protein-lysine N-methyltransferase activity	molecular function	0.52574	1
GO:0018024	histone-lysine N-methyltransferase activity	molecular function	0.52574	1
GO:0042054	histone methyltransferase activity	molecular function	0.52574	1
GO:0010468	regulation of gene expression	biological process	0.52638	1
GO:0022618	ribonucleoprotein complex assembly	biological process	0.52774	1
GO:0005938	cell cortex	cellular component	0.52839	1
GO:0006820	anion transport	biological process	0.53024	1
GO:2000026	regulation of multicellular organismal development	biological process	0.53115	1
GO:0040029	regulation of gene expression, epigenetic	biological process	0.53116	1
GO:0006772	thiamine metabolic process	biological process	0.53153	1
GO:0009228	thiamine biosynthetic process	biological process	0.53153	1
GO:0042723	thiamine-containing compound metabolic process	biological process	0.53153	1
GO:0042724	thiamine-containing compound biosynthetic process	biological process	0.53153	1
GO:0016893	endonuclease activity, active with either ribo- or deoxyribonucleic acids and producing 5'-phosphomonoesters	molecular function	0.53257	1
GO:0072594	establishment of protein localization to organelle	biological process	0.53275	1
GO:0072330	monocarboxylic acid biosynthetic process	biological process	0.53347	1
GO:0051189	prosthetic group metabolic process	biological process	0.53358	1
GO:0008408	3'-5' exonuclease activity	molecular function	0.53399	1
GO:0009424	bacterial-type flagellum hook	cellular component	0.53429	1
GO:0019199	transmembrane receptor protein kinase activity	molecular function	0.53467	1
GO:0009251	glucan catabolic process	biological process	0.53474	1
GO:0030245	cellulose catabolic process	biological process	0.53474	1
GO:0044247	cellular polysaccharide catabolic process	biological process	0.53474	1
GO:0051275	beta-glucan catabolic process	biological process	0.53474	1
GO:0044712	single-organism catabolic process	biological process	0.53483	1
GO:0033180	proton-transporting V-type ATPase, V1 domain	cellular component	0.53525	1
GO:0006270	DNA replication initiation	biological process	0.53529	1
GO:0033176	proton-transporting V-type ATPase complex	cellular component	0.53541	1
GO:0005786	signal recognition particle, endoplasmic reticulum targeting	cellular component	0.53583	1
GO:0030942	endoplasmic reticulum signal peptide binding	molecular function	0.53583	1
GO:0045444	fat cell differentiation	biological process	0.53705	1
GO:0002097	tRNA wobble base modification	biological process	0.53882	1
GO:0002098	tRNA wobble uridine modification	biological process	0.53882	1
GO:0006351	transcription, DNA-templated	biological process	0.53934	1
GO:0097659	nucleic acid-templated transcription	biological process	0.53934	1
GO:0009991	response to extracellular stimulus	biological process	0.53944	1
GO:0031668	cellular response to extracellular stimulus	biological process	0.53944	1
GO:0071496	cellular response to external stimulus	biological process	0.53944	1
GO:0046677	response to antibiotic	biological process	0.53972	1
GO:0008272	sulfate transport	biological process	0.53985	1
GO:0015116	sulfate transmembrane transporter activity	molecular function	0.53985	1
GO:0032505	reproduction of a single-celled organism	biological process	0.54088	1
GO:0043093	FtsZ-dependent cytokinesis	biological process	0.54088	1
GO:0043021	ribonucleoprotein complex binding	molecular function	0.54104	1
GO:0042710	biofilm formation	biological process	0.54339	1
GO:0006575	cellular modified amino acid metabolic process	biological process	0.54362	1
GO:0008440	inositol-1,4,5-trisphosphate 3-kinase activity	molecular function	0.54431	1
GO:0000784	nuclear chromosome, telomeric region	cellular component	0.54443	1
GO:0004814	arginine-tRNA ligase activity	molecular function	0.54443	1
GO:0006420	arginyl-tRNA aminoacylation	biological process	0.54443	1
GO:0004531	deoxyribonuclease II activity	molecular function	0.54479	1
GO:0016889	endodeoxyribonuclease activity, producing 3'-phosphomonoesters	molecular function	0.54479	1
GO:0034220	ion transmembrane transport	biological process	0.54534	1
GO:0005829	cytosol	cellular component	0.54553	1
GO:0006635	fatty acid beta-oxidation	biological process	0.54576	1
GO:0009062	fatty acid catabolic process	biological process	0.54576	1
GO:0019395	fatty acid oxidation	biological process	0.54576	1
GO:0034440	lipid oxidation	biological process	0.54576	1
GO:0019087	transformation of host cell by virus	biological process	0.54599	1
GO:1903509	liposaccharide metabolic process	biological process	0.54599	1
GO:0044085	cellular component biogenesis	biological process	0.54653	1
GO:0004334	fumarylacetoacetase activity	molecular function	0.54677	1
GO:0016822	hydrolase activity, acting on acid carbon-carbon bonds	molecular function	0.54677	1
GO:0016823	hydrolase activity, acting on acid carbon-carbon bonds, in ketonic substances	molecular function	0.54677	1
GO:0016634	oxidoreductase activity, acting on the CH-CH group of donors, oxygen as acceptor	molecular function	0.54714	1
GO:0006072	glycerol-3-phosphate metabolic process	biological process	0.54729	1
GO:0046168	glycerol-3-phosphate catabolic process	biological process	0.54729	1
GO:0046992	oxidoreductase activity, acting on X-H and Y-H to form an X-Y bond	molecular function	0.5473	1
GO:0050485	oxidoreductase activity, acting on X-H and Y-H to form an X-Y bond, with a disulfide as acceptor	molecular function	0.5473	1
GO:0061024	membrane organization	biological process	0.54745	1
GO:0007548	sex differentiation	biological process	0.54765	1
GO:0010827	regulation of glucose transport	biological process	0.54782	1
GO:0010829	negative regulation of glucose transport	biological process	0.54782	1
GO:0015758	glucose transport	biological process	0.54782	1
GO:0046323	glucose import	biological process	0.54782	1
GO:0046324	regulation of glucose import	biological process	0.54782	1
GO:0046325	negative regulation of glucose import	biological process	0.54782	1
GO:0006743	ubiquinone metabolic process	biological process	0.54818	1
GO:0006744	ubiquinone biosynthetic process	biological process	0.54818	1
GO:0006029	proteoglycan metabolic process	biological process	0.54835	1
GO:0015012	heparan sulfate proteoglycan biosynthetic process	biological process	0.54835	1
GO:0030166	proteoglycan biosynthetic process	biological process	0.54835	1
GO:0030201	heparan sulfate proteoglycan metabolic process	biological process	0.54835	1
GO:0015159	polysaccharide transmembrane transporter activity	molecular function	0.54891	1
GO:0015774	polysaccharide transport	biological process	0.54891	1
GO:0033037	polysaccharide localization	biological process	0.54891	1
GO:0031369	translation initiation factor binding	molecular function	0.54905	1
GO:0006413	translational initiation	biological process	0.54924	1
GO:0050661	NADP binding	molecular function	0.55001	1
GO:0005845	mRNA cap binding complex	cellular component	0.55045	1
GO:0034518	RNA cap binding complex	cellular component	0.55045	1
GO:0071107	response to parathyroid hormone	biological process	0.55053	1
GO:0006570	tyrosine metabolic process	biological process	0.55168	1
GO:0030682	evasion or tolerance of host defense response	biological process	0.55202	1
GO:0051807	evasion or tolerance of defense response of other organism involved in symbiotic interaction	biological process	0.55202	1
GO:0051641	cellular localization	biological process	0.55206	1
GO:0009317	acetyl-CoA carboxylase complex	cellular component	0.55234	1
GO:0016209	antioxidant activity	molecular function	0.55242	1
GO:0033743	peptide-methionine (R)-S-oxide reductase activity	molecular function	0.55243	1
GO:0000726	non-recombinational repair	biological process	0.5528	1
GO:0006303	double-strand break repair via nonhomologous end joining	biological process	0.5528	1
GO:0019064	fusion of virus membrane with host plasma membrane	biological process	0.55284	1
GO:0039663	membrane fusion involved in viral entry into host cell	biological process	0.55284	1
GO:0044800	multi-organism membrane fusion	biological process	0.55284	1
GO:0044803	multi-organism membrane organization	biological process	0.55284	1
GO:0017134	fibroblast growth factor binding	molecular function	0.55327	1
GO:0018130	heterocycle biosynthetic process	biological process	0.55337	1
GO:0019236	response to pheromone	biological process	0.55351	1
GO:0006952	defense response	biological process	0.55356	1
GO:0043241	protein complex disassembly	biological process	0.55457	1
GO:0007219	Notch signaling pathway	biological process	0.55491	1
GO:0015936	coenzyme A metabolic process	biological process	0.5556	1
GO:1901565	organonitrogen compound catabolic process	biological process	0.55561	1
GO:0004379	glycylpeptide N-tetradecanoyltransferase activity	molecular function	0.5558	1
GO:0019107	myristoyltransferase activity	molecular function	0.5558	1
GO:0017172	cysteine dioxygenase activity	molecular function	0.55654	1
GO:0046439	L-cysteine metabolic process	biological process	0.55654	1
GO:0051168	nuclear export	biological process	0.5567	1
GO:0051338	regulation of transferase activity	biological process	0.55679	1
GO:0019008	molybdopterin synthase complex	cellular component	0.55679	1
GO:0006950	response to stress	biological process	0.5569	1
GO:0018580	nitronate monooxygenase activity	molecular function	0.5574	1
GO:0060255	regulation of macromolecule metabolic process	biological process	0.55752	1
GO:0000276	mitochondrial proton-transporting ATP synthase complex, coupling factor F(o)	cellular component	0.55752	1
GO:0004550	nucleoside diphosphate kinase activity	molecular function	0.5581	1
GO:0006183	GTP biosynthetic process	biological process	0.5581	1
GO:0006228	UTP biosynthetic process	biological process	0.5581	1
GO:0006241	CTP biosynthetic process	biological process	0.5581	1
GO:0009148	pyrimidine nucleoside triphosphate biosynthetic process	biological process	0.5581	1
GO:0009208	pyrimidine ribonucleoside triphosphate metabolic process	biological process	0.5581	1
GO:0009209	pyrimidine ribonucleoside triphosphate biosynthetic process	biological process	0.5581	1
GO:0046036	CTP metabolic process	biological process	0.5581	1
GO:0046039	GTP metabolic process	biological process	0.5581	1
GO:0046051	UTP metabolic process	biological process	0.5581	1
GO:0046132	pyrimidine ribonucleoside biosynthetic process	biological process	0.5581	1
GO:0046134	pyrimidine nucleoside biosynthetic process	biological process	0.5581	1
GO:0072521	purine-containing compound metabolic process	biological process	0.55812	1
GO:0015721	bile acid and bile salt transport	biological process	0.55853	1
GO:0046982	protein heterodimerization activity	molecular function	0.55853	1
GO:0032266	phosphatidylinositol-3-phosphate binding	molecular function	0.55876	1
GO:0001932	regulation of protein phosphorylation	biological process	0.55912	1
GO:0051260	protein homooligomerization	biological process	0.55924	1
GO:0004177	aminopeptidase activity	molecular function	0.55938	1
GO:0016742	hydroxymethyl-, formyl- and related transferase activity	molecular function	0.56029	1
GO:0006633	fatty acid biosynthetic process	biological process	0.56075	1
GO:0043138	3'-5' DNA helicase activity	molecular function	0.56081	1
GO:0043140	ATP-dependent 3'-5' DNA helicase activity	molecular function	0.56081	1
GO:0006024	glycosaminoglycan biosynthetic process	biological process	0.5619	1
GO:0071555	cell wall organization	biological process	0.56239	1
GO:1901618	organic hydroxy compound transmembrane transporter activity	molecular function	0.56331	1
GO:0005319	lipid transporter activity	molecular function	0.56344	1
GO:0004252	serine-type endopeptidase activity	molecular function	0.56351	1
GO:0003906	DNA-(apurinic or apyrimidinic site) lyase activity	molecular function	0.56412	1
GO:0006479	protein methylation	biological process	0.56421	1
GO:0008213	protein alkylation	biological process	0.56421	1
GO:0016855	racemase and epimerase activity, acting on amino acids and derivatives	molecular function	0.56432	1
GO:0036361	racemase activity, acting on amino acids and derivatives	molecular function	0.56432	1
GO:0036459	ubiquitinyl hydrolase activity	molecular function	0.56451	1
GO:0003972	RNA ligase (ATP) activity	molecular function	0.5652	1
GO:0043087	regulation of GTPase activity	biological process	0.56551	1
GO:0000725	recombinational repair	biological process	0.56559	1
GO:0016879	ligase activity, forming carbon-nitrogen bonds	molecular function	0.56603	1
GO:0005732	small nucleolar ribonucleoprotein complex	cellular component	0.56606	1
GO:0004373	glycogen (starch) synthase activity	molecular function	0.5663	1
GO:0005977	glycogen metabolic process	biological process	0.5663	1
GO:0005978	glycogen biosynthetic process	biological process	0.5663	1
GO:0035251	UDP-glucosyltransferase activity	molecular function	0.56661	1
GO:0019722	calcium-mediated signaling	biological process	0.56734	1
GO:0019932	second-messenger-mediated signaling	biological process	0.56734	1
GO:0033313	meiotic cell cycle checkpoint	biological process	0.56763	1
GO:0040020	regulation of meiotic nuclear division	biological process	0.56763	1
GO:0045835	negative regulation of meiotic nuclear division	biological process	0.56763	1
GO:0051445	regulation of meiotic cell cycle	biological process	0.56763	1
GO:0051447	negative regulation of meiotic cell cycle	biological process	0.56763	1
GO:0051598	meiotic recombination checkpoint	biological process	0.56763	1
GO:0004715	non-membrane spanning protein tyrosine kinase activity	molecular function	0.56781	1
GO:0006537	glutamate biosynthetic process	biological process	0.56819	1
GO:0015930	glutamate synthase activity	molecular function	0.56819	1
GO:0043650	dicarboxylic acid biosynthetic process	biological process	0.56819	1
GO:0000808	origin recognition complex	cellular component	0.56874	1
GO:0000062	fatty-acyl-CoA binding	molecular function	0.56941	1
GO:0009790	embryo development	biological process	0.56968	1
GO:0005186	pheromone activity	molecular function	0.56976	1
GO:0005523	tropomyosin binding	molecular function	0.56992	1
GO:0051694	pointed-end actin filament capping	biological process	0.56992	1
GO:0000213	tRNA-intron endonuclease activity	molecular function	0.56997	1
GO:0004748	ribonucleoside-diphosphate reductase activity, thioredoxin disulfide as acceptor	molecular function	0.56997	1
GO:0061731	ribonucleoside-diphosphate reductase activity	molecular function	0.56997	1
GO:0016042	lipid catabolic process	biological process	0.57028	1
GO:0004144	diacylglycerol O-acyltransferase activity	molecular function	0.57134	1
GO:0016411	acylglycerol O-acyltransferase activity	molecular function	0.57134	1
GO:0015662	ATPase activity, coupled to transmembrane movement of ions, phosphorylative mechanism	molecular function	0.57185	1
GO:0031683	G-protein beta/gamma-subunit complex binding	molecular function	0.57211	1
GO:0030119	AP-type membrane coat adaptor complex	cellular component	0.57263	1
GO:0007050	cell cycle arrest	biological process	0.57305	1
GO:0016778	diphosphotransferase activity	molecular function	0.57343	1
GO:0015926	glucosidase activity	molecular function	0.57349	1
GO:0000079	regulation of cyclin-dependent protein serine/threonine kinase activity	biological process	0.57444	1
GO:0071900	regulation of protein serine/threonine kinase activity	biological process	0.57444	1
GO:1904029	regulation of cyclin-dependent protein kinase activity	biological process	0.57444	1
GO:0000150	recombinase activity	molecular function	0.57496	1
GO:0030133	transport vesicle	cellular component	0.57501	1
GO:0005337	nucleoside transmembrane transporter activity	molecular function	0.57504	1
GO:0050793	regulation of developmental process	biological process	0.57591	1
GO:0032774	RNA biosynthetic process	biological process	0.57596	1
GO:0009847	spore germination	biological process	0.5772	1
GO:0043085	positive regulation of catalytic activity	biological process	0.57738	1
GO:0098798	mitochondrial protein complex	cellular component	0.57742	1
GO:0001765	membrane raft assembly	biological process	0.57776	1
GO:0031579	membrane raft organization	biological process	0.57776	1
GO:0044091	membrane biogenesis	biological process	0.57776	1
GO:0044854	plasma membrane raft assembly	biological process	0.57776	1
GO:0044857	plasma membrane raft organization	biological process	0.57776	1
GO:0070836	caveola assembly	biological process	0.57776	1
GO:0071709	membrane assembly	biological process	0.57776	1
GO:0032940	secretion by cell	biological process	0.57802	1
GO:0046903	secretion	biological process	0.57802	1
GO:0016192	vesicle-mediated transport	biological process	0.57814	1
GO:0008115	sarcosine oxidase activity	molecular function	0.57914	1
GO:0016647	oxidoreductase activity, acting on the CH-NH group of donors, oxygen as acceptor	molecular function	0.57914	1
GO:0046653	tetrahydrofolate metabolic process	biological process	0.57914	1
GO:0032324	molybdopterin cofactor biosynthetic process	biological process	0.5801	1
GO:0043545	molybdopterin cofactor metabolic process	biological process	0.5801	1
GO:0008107	galactoside 2-alpha-L-fucosyltransferase activity	molecular function	0.58025	1
GO:0031127	alpha-(1,2)-fucosyltransferase activity	molecular function	0.58025	1
GO:0039526	modulation by virus of host apoptotic process	biological process	0.58171	1
GO:0044531	modulation of programmed cell death in other organism	biological process	0.58171	1
GO:0044532	modulation of apoptotic process in other organism	biological process	0.58171	1
GO:0052040	modulation by symbiont of host programmed cell death	biological process	0.58171	1
GO:0052150	modulation by symbiont of host apoptotic process	biological process	0.58171	1
GO:0052248	modulation of programmed cell death in other organism involved in symbiotic interaction	biological process	0.58171	1
GO:0052433	modulation by organism of apoptotic process in other organism involved in symbiotic interaction	biological process	0.58171	1
GO:0005890	sodium:potassium-exchanging ATPase complex	cellular component	0.58179	1
GO:0090533	cation-transporting ATPase complex	cellular component	0.58179	1
GO:0016833	oxo-acid-lyase activity	molecular function	0.58209	1
GO:0019438	aromatic compound biosynthetic process	biological process	0.58226	1
GO:0051783	regulation of nuclear division	biological process	0.58254	1
GO:0006013	mannose metabolic process	biological process	0.58307	1
GO:0004833	tryptophan 2,3-dioxygenase activity	molecular function	0.58335	1
GO:0004888	transmembrane signaling receptor activity	molecular function	0.58435	1
GO:0033177	proton-transporting two-sector ATPase complex, proton-transporting domain	cellular component	0.58467	1
GO:0005852	eukaryotic translation initiation factor 3 complex	cellular component	0.58476	1
GO:0030291	protein serine/threonine kinase inhibitor activity	molecular function	0.58496	1
GO:0007275	multicellular organismal development	biological process	0.58552	1
GO:0005912	adherens junction	cellular component	0.58575	1
GO:0005924	cell-substrate adherens junction	cellular component	0.58575	1
GO:0005925	focal adhesion	cellular component	0.58575	1
GO:0030055	cell-substrate junction	cellular component	0.58575	1
GO:0070161	anchoring junction	cellular component	0.58575	1
GO:0000159	protein phosphatase type 2A complex	cellular component	0.58601	1
GO:0008601	protein phosphatase type 2A regulator activity	molecular function	0.58601	1
GO:0004511	tyrosine 3-monooxygenase activity	molecular function	0.58603	1
GO:0006289	nucleotide-excision repair	biological process	0.58624	1
GO:0000221	vacuolar proton-transporting V-type ATPase, V1 domain	cellular component	0.58661	1
GO:0005773	vacuole	cellular component	0.58661	1
GO:0005774	vacuolar membrane	cellular component	0.58661	1
GO:0016471	vacuolar proton-transporting V-type ATPase complex	cellular component	0.58661	1
GO:0044437	vacuolar part	cellular component	0.58661	1
GO:0009132	nucleoside diphosphate metabolic process	biological process	0.58689	1
GO:0030150	protein import into mitochondrial matrix	biological process	0.58702	1
GO:0042470	melanosome	cellular component	0.58708	1
GO:0048770	pigment granule	cellular component	0.58708	1
GO:0016762	xyloglucan:xyloglucosyl transferase activity	molecular function	0.5877	1
GO:0048046	apoplast	cellular component	0.5877	1
GO:0004016	adenylate cyclase activity	molecular function	0.58866	1
GO:0006171	cAMP biosynthetic process	biological process	0.58866	1
GO:0006606	protein import into nucleus	biological process	0.58923	1
GO:0034504	protein localization to nucleus	biological process	0.58923	1
GO:0044744	protein targeting to nucleus	biological process	0.58923	1
GO:0051170	nuclear import	biological process	0.58923	1
GO:1902593	single-organism nuclear import	biological process	0.58923	1
GO:0009615	response to virus	biological process	0.58947	1
GO:0008378	galactosyltransferase activity	molecular function	0.58981	1
GO:0034654	nucleobase-containing compound biosynthetic process	biological process	0.59003	1
GO:0003707	steroid hormone receptor activity	molecular function	0.59126	1
GO:0005496	steroid binding	molecular function	0.59126	1
GO:0009247	glycolipid biosynthetic process	biological process	0.59146	1
GO:0046467	membrane lipid biosynthetic process	biological process	0.59146	1
GO:0000347	THO complex	cellular component	0.59179	1
GO:0070603	SWI/SNF superfamily-type complex	cellular component	0.59189	1
GO:0005882	intermediate filament	cellular component	0.59305	1
GO:0045111	intermediate filament cytoskeleton	cellular component	0.59305	1
GO:0008053	mitochondrial fusion	biological process	0.59387	1
GO:0003747	translation release factor activity	molecular function	0.59406	1
GO:0008079	translation termination factor activity	molecular function	0.59406	1
GO:0044445	cytosolic part	cellular component	0.59504	1
GO:0004871	signal transducer activity	molecular function	0.59551	1
GO:0004930	G-protein coupled receptor activity	molecular function	0.59681	1
GO:0016877	ligase activity, forming carbon-sulfur bonds	molecular function	0.5969	1
GO:0031966	mitochondrial membrane	cellular component	0.59895	1
GO:0044769	ATPase activity, coupled to transmembrane movement of ions, rotational mechanism	molecular function	0.60054	1
GO:0006625	protein targeting to peroxisome	biological process	0.60218	1
GO:0043574	peroxisomal transport	biological process	0.60218	1
GO:0072662	protein localization to peroxisome	biological process	0.60218	1
GO:0072663	establishment of protein localization to peroxisome	biological process	0.60218	1
GO:0000075	cell cycle checkpoint	biological process	0.60243	1
GO:0048519	negative regulation of biological process	biological process	0.60278	1
GO:0005759	mitochondrial matrix	cellular component	0.6029	1
GO:0006221	pyrimidine nucleotide biosynthetic process	biological process	0.60315	1
GO:0015937	coenzyme A biosynthetic process	biological process	0.60323	1
GO:0033866	nucleoside bisphosphate biosynthetic process	biological process	0.60323	1
GO:0034030	ribonucleoside bisphosphate biosynthetic process	biological process	0.60323	1
GO:0034033	purine nucleoside bisphosphate biosynthetic process	biological process	0.60323	1
GO:0004143	diacylglycerol kinase activity	molecular function	0.60358	1
GO:0004564	beta-fructofuranosidase activity	molecular function	0.60475	1
GO:0004575	sucrose alpha-glucosidase activity	molecular function	0.60475	1
GO:0090599	alpha-glucosidase activity	molecular function	0.60475	1
GO:0009877	nodulation	biological process	0.60476	1
GO:0043549	regulation of kinase activity	biological process	0.60533	1
GO:0045859	regulation of protein kinase activity	biological process	0.60533	1
GO:0042176	regulation of protein catabolic process	biological process	0.60535	1
GO:0006405	RNA export from nucleus	biological process	0.60572	1
GO:0019072	viral genome packaging	biological process	0.60647	1
GO:0004383	guanylate cyclase activity	molecular function	0.60712	1
GO:0006182	cGMP biosynthetic process	biological process	0.60712	1
GO:0046068	cGMP metabolic process	biological process	0.60712	1
GO:0005044	scavenger receptor activity	molecular function	0.60759	1
GO:0038024	cargo receptor activity	molecular function	0.60759	1
GO:0015718	monocarboxylic acid transport	biological process	0.60862	1
GO:0070567	cytidylyltransferase activity	molecular function	0.60902	1
GO:0005198	structural molecule activity	molecular function	0.60978	1
GO:0016051	carbohydrate biosynthetic process	biological process	0.60982	1
GO:0050660	flavin adenine dinucleotide binding	molecular function	0.61023	1
GO:0009074	aromatic amino acid family catabolic process	biological process	0.61091	1
GO:0072522	purine-containing compound biosynthetic process	biological process	0.61104	1
GO:0030042	actin filament depolymerization	biological process	0.61121	1
GO:0030834	regulation of actin filament depolymerization	biological process	0.61121	1
GO:0030835	negative regulation of actin filament depolymerization	biological process	0.61121	1
GO:0030837	negative regulation of actin filament polymerization	biological process	0.61121	1
GO:0031333	negative regulation of protein complex assembly	biological process	0.61121	1
GO:0032272	negative regulation of protein polymerization	biological process	0.61121	1
GO:0051261	protein depolymerization	biological process	0.61121	1
GO:0051693	actin filament capping	biological process	0.61121	1
GO:1901879	regulation of protein depolymerization	biological process	0.61121	1
GO:1901880	negative regulation of protein depolymerization	biological process	0.61121	1
GO:0006305	DNA alkylation	biological process	0.61299	1
GO:0006306	DNA methylation	biological process	0.61299	1
GO:0044728	DNA methylation or demethylation	biological process	0.61299	1
GO:0080134	regulation of response to stress	biological process	0.61356	1
GO:0044429	mitochondrial part	cellular component	0.614	1
GO:0048037	cofactor binding	molecular function	0.61401	1
GO:0009061	anaerobic respiration	biological process	0.61514	1
GO:0003682	chromatin binding	molecular function	0.61543	1
GO:0006368	transcription elongation from RNA polymerase II promoter	biological process	0.6164	1
GO:0006919	activation of cysteine-type endopeptidase activity involved in apoptotic process	biological process	0.61654	1
GO:0010950	positive regulation of endopeptidase activity	biological process	0.61654	1
GO:0010952	positive regulation of peptidase activity	biological process	0.61654	1
GO:0043280	positive regulation of cysteine-type endopeptidase activity involved in apoptotic process	biological process	0.61654	1
GO:0045862	positive regulation of proteolysis	biological process	0.61654	1
GO:0097202	activation of cysteine-type endopeptidase activity	biological process	0.61654	1
GO:2001056	positive regulation of cysteine-type endopeptidase activity	biological process	0.61654	1
GO:0006432	phenylalanyl-tRNA aminoacylation	biological process	0.61667	1
GO:0004540	ribonuclease activity	molecular function	0.61811	1
GO:0015994	chlorophyll metabolic process	biological process	0.62092	1
GO:0004180	carboxypeptidase activity	molecular function	0.6213	1
GO:0004514	nicotinate-nucleotide diphosphorylase (carboxylating) activity	molecular function	0.62176	1
GO:0009435	NAD biosynthetic process	biological process	0.62176	1
GO:0019674	NAD metabolic process	biological process	0.62176	1
GO:0006163	purine nucleotide metabolic process	biological process	0.62198	1
GO:0016782	transferase activity, transferring sulfur-containing groups	molecular function	0.6231	1
GO:0006357	regulation of transcription from RNA polymerase II promoter	biological process	0.62323	1
GO:0004536	deoxyribonuclease activity	molecular function	0.62403	1
GO:0050080	malonyl-CoA decarboxylase activity	molecular function	0.62435	1
GO:0004526	ribonuclease P activity	molecular function	0.62435	1
GO:0006165	nucleoside diphosphate phosphorylation	biological process	0.62506	1
GO:0046939	nucleotide phosphorylation	biological process	0.62506	1
GO:0005342	organic acid transmembrane transporter activity	molecular function	0.62564	1
GO:0046943	carboxylic acid transmembrane transporter activity	molecular function	0.62564	1
GO:0060089	molecular transducer activity	molecular function	0.62569	1
GO:0003924	GTPase activity	molecular function	0.62674	1
GO:0005244	voltage-gated ion channel activity	molecular function	0.62717	1
GO:0022832	voltage-gated channel activity	molecular function	0.62717	1
GO:0004879	RNA polymerase II transcription factor activity, ligand-activated sequence-specific DNA binding	molecular function	0.62719	1
GO:0004882	androgen receptor activity	molecular function	0.62719	1
GO:0030518	intracellular steroid hormone receptor signaling pathway	biological process	0.62719	1
GO:0030521	androgen receptor signaling pathway	biological process	0.62719	1
GO:0030522	intracellular receptor signaling pathway	biological process	0.62719	1
GO:0098531	transcription factor activity, direct ligand regulated sequence-specific DNA binding	molecular function	0.62719	1
GO:0044724	single-organism carbohydrate catabolic process	biological process	0.62743	1
GO:0005179	hormone activity	molecular function	0.62836	1
GO:0004852	uroporphyrinogen-III synthase activity	molecular function	0.62853	1
GO:0030529	ribonucleoprotein complex	cellular component	0.62872	1
GO:0045116	protein neddylation	biological process	0.62997	1
GO:0000272	polysaccharide catabolic process	biological process	0.63009	1
GO:0030176	integral component of endoplasmic reticulum membrane	cellular component	0.63066	1
GO:0031227	intrinsic component of endoplasmic reticulum membrane	cellular component	0.63066	1
GO:0006825	copper ion transport	biological process	0.63128	1
GO:0004066	asparagine synthase (glutamine-hydrolyzing) activity	molecular function	0.63128	1
GO:0006528	asparagine metabolic process	biological process	0.63128	1
GO:0006529	asparagine biosynthetic process	biological process	0.63128	1
GO:0005249	voltage-gated potassium channel activity	molecular function	0.63146	1
GO:0016491	oxidoreductase activity	molecular function	0.63156	1
GO:0004810	tRNA adenylyltransferase activity	molecular function	0.63216	1
GO:0001836	release of cytochrome c from mitochondria	biological process	0.63219	1
GO:0008637	apoptotic mitochondrial changes	biological process	0.63219	1
GO:0097190	apoptotic signaling pathway	biological process	0.63219	1
GO:0006935	chemotaxis	biological process	0.63288	1
GO:0010948	negative regulation of cell cycle process	biological process	0.63453	1
GO:0000122	negative regulation of transcription from RNA polymerase II promoter	biological process	0.63455	1
GO:0005185	neurohypophyseal hormone activity	molecular function	0.63527	1
GO:0033925	mannosyl-glycoprotein endo-beta-N-acetylglucosaminidase activity	molecular function	0.63544	1
GO:0022611	dormancy process	biological process	0.63591	1
GO:0030089	phycobilisome	cellular component	0.63629	1
GO:0007618	mating	biological process	0.6377	1
GO:0008320	protein transmembrane transporter activity	molecular function	0.63775	1
GO:0015450	P-P-bond-hydrolysis-driven protein transmembrane transporter activity	molecular function	0.63775	1
GO:0009538	photosystem I reaction center	cellular component	0.63837	1
GO:0005674	transcription factor TFIIF complex	cellular component	0.63839	1
GO:0006771	riboflavin metabolic process	biological process	0.63901	1
GO:0009231	riboflavin biosynthetic process	biological process	0.63901	1
GO:0042726	flavin-containing compound metabolic process	biological process	0.63901	1
GO:0042727	flavin-containing compound biosynthetic process	biological process	0.63901	1
GO:0005740	mitochondrial envelope	cellular component	0.63955	1
GO:0004176	ATP-dependent peptidase activity	molecular function	0.6398	1
GO:0006401	RNA catabolic process	biological process	0.64027	1
GO:0009314	response to radiation	biological process	0.64071	1
GO:0001934	positive regulation of protein phosphorylation	biological process	0.64089	1
GO:0042327	positive regulation of phosphorylation	biological process	0.64089	1
GO:0000175	3'-5'-exoribonuclease activity	molecular function	0.6411	1
GO:0004478	methionine adenosyltransferase activity	molecular function	0.64214	1
GO:0006556	S-adenosylmethionine biosynthetic process	biological process	0.64214	1
GO:0046500	S-adenosylmethionine metabolic process	biological process	0.64214	1
GO:0018142	protein-DNA covalent cross-linking	biological process	0.64223	1
GO:0006553	lysine metabolic process	biological process	0.64292	1
GO:0009085	lysine biosynthetic process	biological process	0.64292	1
GO:0009089	lysine biosynthetic process via diaminopimelate	biological process	0.64292	1
GO:0046451	diaminopimelate metabolic process	biological process	0.64292	1
GO:0043228	non-membrane-bounded organelle	cellular component	0.64327	1
GO:0007008	outer mitochondrial membrane organization	biological process	0.64353	1
GO:0045040	protein import into mitochondrial outer membrane	biological process	0.64353	1
GO:0090151	establishment of protein localization to mitochondrial membrane	biological process	0.64353	1
GO:0016226	iron-sulfur cluster assembly	biological process	0.64362	1
GO:0031163	metallo-sulfur cluster assembly	biological process	0.64362	1
GO:0004665	prephenate dehydrogenase (NADP+) activity	molecular function	0.64379	1
GO:0006571	tyrosine biosynthetic process	biological process	0.64379	1
GO:0008977	prephenate dehydrogenase activity	molecular function	0.64379	1
GO:0009095	aromatic amino acid family biosynthetic process, prephenate pathway	biological process	0.64379	1
GO:0030686	90S preribosome	cellular component	0.64421	1
GO:0000070	mitotic sister chromatid segregation	biological process	0.64431	1
GO:0000819	sister chromatid segregation	biological process	0.64431	1
GO:0046165	alcohol biosynthetic process	biological process	0.64442	1
GO:0004100	chitin synthase activity	molecular function	0.64507	1
GO:0006487	protein N-linked glycosylation	biological process	0.64524	1
GO:0009767	photosynthetic electron transport chain	biological process	0.64528	1
GO:0001518	voltage-gated sodium channel complex	cellular component	0.64561	1
GO:0005248	voltage-gated sodium channel activity	molecular function	0.64561	1
GO:0034706	sodium channel complex	cellular component	0.64561	1
GO:0008770	[acyl-carrier-protein] phosphodiesterase activity	molecular function	0.6457	1
GO:0008641	small protein activating enzyme activity	molecular function	0.64623	1
GO:0051156	glucose 6-phosphate metabolic process	biological process	0.64625	1
GO:0005856	cytoskeleton	cellular component	0.64656	1
GO:0016866	intramolecular transferase activity	molecular function	0.64664	1
GO:0034599	cellular response to oxidative stress	biological process	0.64674	1
GO:0006109	regulation of carbohydrate metabolic process	biological process	0.64702	1
GO:0010035	response to inorganic substance	biological process	0.64731	1
GO:0033926	glycopeptide alpha-N-acetylgalactosaminidase activity	molecular function	0.64772	1
GO:0030570	pectate lyase activity	molecular function	0.64807	1
GO:0019898	extrinsic component of membrane	cellular component	0.64811	1
GO:0008963	phospho-N-acetylmuramoyl-pentapeptide-transferase activity	molecular function	0.64817	1
GO:0042822	pyridoxal phosphate metabolic process	biological process	0.64824	1
GO:0042823	pyridoxal phosphate biosynthetic process	biological process	0.64824	1
GO:0046184	aldehyde biosynthetic process	biological process	0.64824	1
GO:0022607	cellular component assembly	biological process	0.64847	1
GO:0000724	double-strand break repair via homologous recombination	biological process	0.6488	1
GO:0030420	establishment of competence for transformation	biological process	0.64882	1
GO:0006729	tetrahydrobiopterin biosynthetic process	biological process	0.64906	1
GO:0008124	4-alpha-hydroxytetrahydrobiopterin dehydratase activity	molecular function	0.64906	1
GO:0046146	tetrahydrobiopterin metabolic process	biological process	0.64906	1
GO:0004348	glucosylceramidase activity	molecular function	0.64911	1
GO:0033179	proton-transporting V-type ATPase, V0 domain	cellular component	0.64968	1
GO:0022406	membrane docking	biological process	0.64977	1
GO:0004061	arylformamidase activity	molecular function	0.64979	1
GO:0042255	ribosome assembly	biological process	0.6502	1
GO:0042256	mature ribosome assembly	biological process	0.6502	1
GO:0006954	inflammatory response	biological process	0.65057	1
GO:0005849	mRNA cleavage factor complex	cellular component	0.65069	1
GO:0006378	mRNA polyadenylation	biological process	0.65069	1
GO:0006742	NADP catabolic process	biological process	0.6508	1
GO:0009109	coenzyme catabolic process	biological process	0.6508	1
GO:0019364	pyridine nucleotide catabolic process	biological process	0.6508	1
GO:0072526	pyridine-containing compound catabolic process	biological process	0.6508	1
GO:0006359	regulation of transcription from RNA polymerase III promoter	biological process	0.65092	1
GO:0000796	condensin complex	cellular component	0.65095	1
GO:0007076	mitotic chromosome condensation	biological process	0.65095	1
GO:0016838	carbon-oxygen lyase activity, acting on phosphates	molecular function	0.65123	1
GO:0004312	fatty acid synthase activity	molecular function	0.65135	1
GO:0004749	ribose phosphate diphosphokinase activity	molecular function	0.65154	1
GO:0006370	7-methylguanosine mRNA capping	biological process	0.65165	1
GO:0003954	NADH dehydrogenase activity	molecular function	0.65167	1
GO:0006621	protein retention in ER lumen	biological process	0.65169	1
GO:0035437	maintenance of protein localization in endoplasmic reticulum	biological process	0.65169	1
GO:0046923	ER retention sequence binding	molecular function	0.65169	1
GO:0072595	maintenance of protein localization in organelle	biological process	0.65169	1
GO:0005788	endoplasmic reticulum lumen	cellular component	0.65221	1
GO:0005868	cytoplasmic dynein complex	cellular component	0.65241	1
GO:0006900	membrane budding	biological process	0.65267	1
GO:0006901	vesicle coating	biological process	0.65267	1
GO:0007212	dopamine receptor signaling pathway	biological process	0.65267	1
GO:0030276	clathrin binding	molecular function	0.65267	1
GO:0032051	clathrin light chain binding	molecular function	0.65267	1
GO:0048268	clathrin coat assembly	biological process	0.65267	1
GO:0004674	protein serine/threonine kinase activity	molecular function	0.65271	1
GO:0006308	DNA catabolic process	biological process	0.65282	1
GO:0000288	nuclear-transcribed mRNA catabolic process, deadenylation-dependent decay	biological process	0.65349	1
GO:0000290	deadenylation-dependent decapping of nuclear-transcribed mRNA	biological process	0.65349	1
GO:1901566	organonitrogen compound biosynthetic process	biological process	0.65382	1
GO:0019684	photosynthesis, light reaction	biological process	0.65445	1
GO:0017022	myosin binding	molecular function	0.65451	1
GO:0030258	lipid modification	biological process	0.65465	1
GO:0006544	glycine metabolic process	biological process	0.65472	1
GO:0016863	intramolecular oxidoreductase activity, transposing C=C bonds	molecular function	0.65491	1
GO:0047750	cholestenol delta-isomerase activity	molecular function	0.65491	1
GO:0005272	sodium channel activity	molecular function	0.65512	1
GO:0007349	cellularization	biological process	0.65568	1
GO:0005813	centrosome	cellular component	0.65633	1
GO:0007530	sex determination	biological process	0.65653	1
GO:0007531	mating type determination	biological process	0.65653	1
GO:0007532	regulation of mating-type specific transcription, DNA-templated	biological process	0.65653	1
GO:0008301	DNA binding, bending	molecular function	0.65653	1
GO:0045165	cell fate commitment	biological process	0.65653	1
GO:0045895	positive regulation of mating-type specific transcription, DNA-templated	biological process	0.65653	1
GO:0040001	establishment of mitotic spindle localization	biological process	0.65657	1
GO:0051293	establishment of spindle localization	biological process	0.65657	1
GO:0051653	spindle localization	biological process	0.65657	1
GO:0009522	photosystem I	cellular component	0.65657	1
GO:0042887	amide transmembrane transporter activity	molecular function	0.65669	1
GO:0006406	mRNA export from nucleus	biological process	0.65671	1
GO:0071166	ribonucleoprotein complex localization	biological process	0.65671	1
GO:0071426	ribonucleoprotein complex export from nucleus	biological process	0.65671	1
GO:0071427	mRNA-containing ribonucleoprotein complex export from nucleus	biological process	0.65671	1
GO:0003917	DNA topoisomerase type I activity	molecular function	0.65692	1
GO:0043547	positive regulation of GTPase activity	biological process	0.65738	1
GO:0031341	regulation of cell killing	biological process	0.65759	1
GO:0045156	electron transporter, transferring electrons within the cyclic electron transport pathway of photosynthesis activity	molecular function	0.65759	1
GO:0008745	N-acetylmuramoyl-L-alanine amidase activity	molecular function	0.65777	1
GO:0006636	unsaturated fatty acid biosynthetic process	biological process	0.65797	1
GO:0006690	icosanoid metabolic process	biological process	0.65797	1
GO:0006691	leukotriene metabolic process	biological process	0.65797	1
GO:0019370	leukotriene biosynthetic process	biological process	0.65797	1
GO:0033559	unsaturated fatty acid metabolic process	biological process	0.65797	1
GO:0046456	icosanoid biosynthetic process	biological process	0.65797	1
GO:1901568	fatty acid derivative metabolic process	biological process	0.65797	1
GO:1901570	fatty acid derivative biosynthetic process	biological process	0.65797	1
GO:0045995	regulation of embryonic development	biological process	0.65816	1
GO:1901700	response to oxygen-containing compound	biological process	0.6583	1
GO:0004649	poly(ADP-ribose) glycohydrolase activity	molecular function	0.65841	1
GO:0004813	alanine-tRNA ligase activity	molecular function	0.65857	1
GO:0006419	alanyl-tRNA aminoacylation	biological process	0.65857	1
GO:0005126	cytokine receptor binding	molecular function	0.65909	1
GO:0000012	single strand break repair	biological process	0.65911	1
GO:0004484	mRNA guanylyltransferase activity	molecular function	0.65943	1
GO:0009150	purine ribonucleotide metabolic process	biological process	0.65973	1
GO:0016307	phosphatidylinositol phosphate kinase activity	molecular function	0.65982	1
GO:0005991	trehalose metabolic process	biological process	0.66016	1
GO:0016413	O-acetyltransferase activity	molecular function	0.66035	1
GO:0008509	anion transmembrane transporter activity	molecular function	0.66038	1
GO:0009452	7-methylguanosine RNA capping	biological process	0.66052	1
GO:0036260	RNA capping	biological process	0.66052	1
GO:0042025	host cell nucleus	cellular component	0.66071	1
GO:0052736	beta-glucanase activity	molecular function	0.66076	1
GO:0052861	glucan endo-1,3-beta-glucanase activity, C-3 substituted reducing group	molecular function	0.66076	1
GO:0052862	glucan endo-1,4-beta-glucanase activity, C-3 substituted reducing group	molecular function	0.66076	1
GO:0000977	RNA polymerase II regulatory region sequence-specific DNA binding	molecular function	0.66086	1
GO:0000978	RNA polymerase II core promoter proximal region sequence-specific DNA binding	molecular function	0.66086	1
GO:0000982	transcription factor activity, RNA polymerase II core promoter proximal region sequence-specific binding	molecular function	0.66086	1
GO:0000987	core promoter proximal region sequence-specific DNA binding	molecular function	0.66086	1
GO:0001012	RNA polymerase II regulatory region DNA binding	molecular function	0.66086	1
GO:0001159	core promoter proximal region DNA binding	molecular function	0.66086	1
GO:0045930	negative regulation of mitotic cell cycle	biological process	0.66092	1
GO:1901988	negative regulation of cell cycle phase transition	biological process	0.66092	1
GO:1901991	negative regulation of mitotic cell cycle phase transition	biological process	0.66092	1
GO:0003896	DNA primase activity	molecular function	0.66166	1
GO:0016765	transferase activity, transferring alkyl or aryl (other than methyl) groups	molecular function	0.66199	1
GO:0004013	adenosylhomocysteinase activity	molecular function	0.66222	1
GO:0016801	hydrolase activity, acting on ether bonds	molecular function	0.66222	1
GO:0016802	trialkylsulfonium hydrolase activity	molecular function	0.66222	1
GO:0005795	Golgi stack	cellular component	0.66243	1
GO:0019682	glyceraldehyde-3-phosphate metabolic process	biological process	0.66258	1
GO:0044430	cytoskeletal part	cellular component	0.66306	1
GO:0008287	protein serine/threonine phosphatase complex	cellular component	0.66316	1
GO:1903293	phosphatase complex	cellular component	0.66316	1
GO:0030599	pectinesterase activity	molecular function	0.66373	1
GO:0042545	cell wall modification	biological process	0.66373	1
GO:0016872	intramolecular lyase activity	molecular function	0.66428	1
GO:0019054	modulation by virus of host process	biological process	0.66445	1
GO:0044068	modulation by symbiont of host cellular process	biological process	0.66445	1
GO:0004652	polynucleotide adenylyltransferase activity	molecular function	0.66461	1
GO:0070469	respiratory chain	cellular component	0.66525	1
GO:0001726	ruffle	cellular component	0.66531	1
GO:0031252	cell leading edge	cellular component	0.66531	1
GO:0015947	methane metabolic process	biological process	0.66561	1
GO:0015948	methanogenesis	biological process	0.66561	1
GO:0015975	energy derivation by oxidation of reduced inorganic compounds	biological process	0.66561	1
GO:0043446	cellular alkane metabolic process	biological process	0.66561	1
GO:0043447	alkane biosynthetic process	biological process	0.66561	1
GO:0009653	anatomical structure morphogenesis	biological process	0.66613	1
GO:0009620	response to fungus	biological process	0.6662	1
GO:0050832	defense response to fungus	biological process	0.6662	1
GO:0045766	positive regulation of angiogenesis	biological process	0.66648	1
GO:1904018	positive regulation of vasculature development	biological process	0.66648	1
GO:0007622	rhythmic behavior	biological process	0.66651	1
GO:0016499	orexin receptor activity	molecular function	0.66651	1
GO:0022410	circadian sleep/wake cycle process	biological process	0.66651	1
GO:0042745	circadian sleep/wake cycle	biological process	0.66651	1
GO:0048512	circadian behavior	biological process	0.66651	1
GO:0006231	dTMP biosynthetic process	biological process	0.66671	1
GO:0042083	5,10-methylenetetrahydrofolate-dependent methyltransferase activity	molecular function	0.66671	1
GO:0046073	dTMP metabolic process	biological process	0.66671	1
GO:0042446	hormone biosynthetic process	biological process	0.6668	1
GO:0042810	pheromone metabolic process	biological process	0.6668	1
GO:0042811	pheromone biosynthetic process	biological process	0.6668	1
GO:0016714	oxidoreductase activity, acting on paired donors, with incorporation or reduction of molecular oxygen, reduced pteridine as one donor, and incorporation of one atom of oxygen	molecular function	0.66722	1
GO:0019050	suppression by virus of host apoptotic process	biological process	0.66729	1
GO:0033668	negative regulation by symbiont of host apoptotic process	biological process	0.66729	1
GO:0052041	negative regulation by symbiont of host programmed cell death	biological process	0.66729	1
GO:0052490	negative regulation by organism of programmed cell death in other organism involved in symbiotic interaction	biological process	0.66729	1
GO:0070972	protein localization to endoplasmic reticulum	biological process	0.66772	1
GO:0048472	threonine-phosphate decarboxylase activity	molecular function	0.66773	1
GO:0005158	insulin receptor binding	molecular function	0.66836	1
GO:0045048	protein insertion into ER membrane	biological process	0.66851	1
GO:0071816	tail-anchored membrane protein insertion into ER membrane	biological process	0.66851	1
GO:0006611	protein export from nucleus	biological process	0.66987	1
GO:0006997	nucleus organization	biological process	0.66987	1
GO:0006998	nuclear envelope organization	biological process	0.66987	1
GO:0004970	ionotropic glutamate receptor activity	molecular function	0.67041	1
GO:0008066	glutamate receptor activity	molecular function	0.67041	1
GO:0043244	regulation of protein complex disassembly	biological process	0.67065	1
GO:0010257	NADH dehydrogenase complex assembly	biological process	0.67102	1
GO:0032981	mitochondrial respiratory chain complex I assembly	biological process	0.67102	1
GO:0097031	mitochondrial respiratory chain complex I biogenesis	biological process	0.67102	1
GO:0044264	cellular polysaccharide metabolic process	biological process	0.67187	1
GO:0022411	cellular component disassembly	biological process	0.67203	1
GO:0006835	dicarboxylic acid transport	biological process	0.67222	1
GO:0016888	endodeoxyribonuclease activity, producing 5'-phosphomonoesters	molecular function	0.67243	1
GO:0098599	palmitoyl hydrolase activity	molecular function	0.67287	1
GO:0007213	G-protein coupled acetylcholine receptor signaling pathway	biological process	0.6729	1
GO:0043113	receptor clustering	biological process	0.6729	1
GO:0043236	laminin binding	molecular function	0.6729	1
GO:0050840	extracellular matrix binding	molecular function	0.6729	1
GO:0008643	carbohydrate transport	biological process	0.67347	1
GO:0098533	ATPase dependent transmembrane transport complex	cellular component	0.67349	1
GO:1904564	Nbp35-Cfd1 ATPase complex	cellular component	0.67349	1
GO:0016620	oxidoreductase activity, acting on the aldehyde or oxo group of donors, NAD or NADP as acceptor	molecular function	0.6746	1
GO:0000030	mannosyltransferase activity	molecular function	0.67461	1
GO:0035257	nuclear hormone receptor binding	molecular function	0.67589	1
GO:0051427	hormone receptor binding	molecular function	0.67589	1
GO:0005261	cation channel activity	molecular function	0.67661	1
GO:0043605	cellular amide catabolic process	biological process	0.67682	1
GO:0000245	spliceosomal complex assembly	biological process	0.67741	1
GO:0007160	cell-matrix adhesion	biological process	0.6775	1
GO:0043462	regulation of ATPase activity	biological process	0.67778	1
GO:0005801	cis-Golgi network	cellular component	0.67781	1
GO:0004064	arylesterase activity	molecular function	0.67792	1
GO:0009888	tissue development	biological process	0.68073	1
GO:0046912	transferase activity, transferring acyl groups, acyl groups converted into alkyl on transfer	molecular function	0.68149	1
GO:0004661	protein geranylgeranyltransferase activity	molecular function	0.6817	1
GO:0004663	Rab geranylgeranyltransferase activity	molecular function	0.6817	1
GO:0007346	regulation of mitotic cell cycle	biological process	0.6827	1
GO:0044770	cell cycle phase transition	biological process	0.6827	1
GO:0044772	mitotic cell cycle phase transition	biological process	0.6827	1
GO:1901987	regulation of cell cycle phase transition	biological process	0.6827	1
GO:1901990	regulation of mitotic cell cycle phase transition	biological process	0.6827	1
GO:0008855	exodeoxyribonuclease VII activity	molecular function	0.68287	1
GO:0009064	glutamine family amino acid metabolic process	biological process	0.68339	1
GO:0015740	C4-dicarboxylate transport	biological process	0.68398	1
GO:0090544	BAF-type complex	cellular component	0.68442	1
GO:0016861	intramolecular oxidoreductase activity, interconverting aldoses and ketoses	molecular function	0.68532	1
GO:0006164	purine nucleotide biosynthetic process	biological process	0.68566	1
GO:0006213	pyrimidine nucleoside metabolic process	biological process	0.68664	1
GO:0005886	plasma membrane	cellular component	0.68664	1
GO:0004497	monooxygenase activity	molecular function	0.68744	1
GO:0000313	organellar ribosome	cellular component	0.68816	1
GO:0005761	mitochondrial ribosome	cellular component	0.68816	1
GO:0006955	immune response	biological process	0.68847	1
GO:0043232	intracellular non-membrane-bounded organelle	cellular component	0.69107	1
GO:0034212	peptide N-acetyltransferase activity	molecular function	0.69295	1
GO:0061733	peptide-lysine-N-acetyltransferase activity	molecular function	0.69295	1
GO:0002115	store-operated calcium entry	biological process	0.69354	1
GO:0051924	regulation of calcium ion transport	biological process	0.69354	1
GO:2001256	regulation of store-operated calcium entry	biological process	0.69354	1
GO:0019239	deaminase activity	molecular function	0.69402	1
GO:0010604	positive regulation of macromolecule metabolic process	biological process	0.69456	1
GO:0000346	transcription export complex	cellular component	0.69471	1
GO:0000445	THO complex part of transcription export complex	cellular component	0.69471	1
GO:0031082	BLOC complex	cellular component	0.69547	1
GO:0031083	BLOC-1 complex	cellular component	0.69547	1
GO:0015980	energy derivation by oxidation of organic compounds	biological process	0.69552	1
GO:0001539	cilium or flagellum-dependent cell motility	biological process	0.69619	1
GO:0097588	archaeal or bacterial-type flagellum-dependent cell motility	biological process	0.69619	1
GO:0010562	positive regulation of phosphorus metabolic process	biological process	0.6965	1
GO:0031401	positive regulation of protein modification process	biological process	0.6965	1
GO:0045937	positive regulation of phosphate metabolic process	biological process	0.6965	1
GO:0005794	Golgi apparatus	cellular component	0.69662	1
GO:0098655	cation transmembrane transport	biological process	0.69774	1
GO:0048870	cell motility	biological process	0.69806	1
GO:0051674	localization of cell	biological process	0.69806	1
GO:0016469	proton-transporting two-sector ATPase complex	cellular component	0.69897	1
GO:0005578	proteinaceous extracellular matrix	cellular component	0.69904	1
GO:0044271	cellular nitrogen compound biosynthetic process	biological process	0.69907	1
GO:0019866	organelle inner membrane	cellular component	0.69909	1
GO:0016197	endosomal transport	biological process	0.6991	1
GO:0003857	3-hydroxyacyl-CoA dehydrogenase activity	molecular function	0.69961	1
GO:0006269	DNA replication, synthesis of RNA primer	biological process	0.69981	1
GO:0072350	tricarboxylic acid metabolic process	biological process	0.70003	1
GO:0032784	regulation of DNA-templated transcription, elongation	biological process	0.70111	1
GO:0031514	motile cilium	cellular component	0.70116	1
GO:0005746	mitochondrial respiratory chain	cellular component	0.70135	1
GO:0019082	viral protein processing	biological process	0.70201	1
GO:0052646	alditol phosphate metabolic process	biological process	0.70209	1
GO:0008061	chitin binding	molecular function	0.70211	1
GO:0000975	regulatory region DNA binding	molecular function	0.70269	1
GO:0001067	regulatory region nucleic acid binding	molecular function	0.70269	1
GO:0048278	vesicle docking	biological process	0.70282	1
GO:0016579	protein deubiquitination	biological process	0.70288	1
GO:0070646	protein modification by small protein removal	biological process	0.70288	1
GO:0008094	DNA-dependent ATPase activity	molecular function	0.70332	1
GO:0007093	mitotic cell cycle checkpoint	biological process	0.70387	1
GO:0007094	mitotic spindle assembly checkpoint	biological process	0.70387	1
GO:0009895	negative regulation of catabolic process	biological process	0.70387	1
GO:0031330	negative regulation of cellular catabolic process	biological process	0.70387	1
GO:0031396	regulation of protein ubiquitination	biological process	0.70387	1
GO:0031397	negative regulation of protein ubiquitination	biological process	0.70387	1
GO:0031577	spindle checkpoint	biological process	0.70387	1
GO:0032435	negative regulation of proteasomal ubiquitin-dependent protein catabolic process	biological process	0.70387	1
GO:0033046	negative regulation of sister chromatid segregation	biological process	0.70387	1
GO:0033048	negative regulation of mitotic sister chromatid segregation	biological process	0.70387	1
GO:0042177	negative regulation of protein catabolic process	biological process	0.70387	1
GO:0045839	negative regulation of mitotic nuclear division	biological process	0.70387	1
[truncated: 2,378 more rows]

## Sheet: Table S4
Table S4. Kyoto encyclopedia of genes and genomes (KEGG) pathway output for the cis target genes of the identified lncRNAs.
Term	ID	Gene number	p value	padj
Endocytosis	isc04144	105	0.0153102	0.925118
RNA transport	isc03013	115	0.0177907	0.925118
Phagosome	isc04145	67	0.0513118	1
Ubiquitin mediated proteolysis	isc04120	82	0.066076	1
Protein processing in endoplasmic reticulum	isc04141	118	0.066732	1
Ribosome biogenesis in eukaryotes	isc03008	63	0.0685562	1
Wnt signaling pathway	isc04310	67	0.0809253	1
FoxO signaling pathway	isc04068	58	0.0809585	1
Proteasome	isc03050	31	0.125621	1
TGF-beta signaling pathway	isc04350	33	0.140138	1
Neuroactive ligand-receptor interaction	isc04080	63	0.155037	1
Dorso-ventral axis formation	isc04320	25	0.190676	1
Inositol phosphate metabolism	isc00562	35	0.209588	1
Basal transcription factors	isc03022	29	0.22673	1
Jak-STAT signaling pathway	isc04630	20	0.234434	1
SNARE interactions in vesicular transport	isc04130	19	0.244776	1
beta-Alanine metabolism	isc00410	22	0.256375	1
mTOR signaling pathway	isc04150	29	0.262339	1
Nucleotide excision repair	isc03420	31	0.278443	1
Arachidonic acid metabolism	isc00590	20	0.279117	1
Glycosylphosphatidylinositol(GPI)-anchor biosynthesis	isc00563	17	0.318762	1
Carbon metabolism	isc01200	71	0.321718	1
Ribosome	isc03010	93	0.335404	1
Oxidative phosphorylation	isc00190	66	0.338569	1
Biosynthesis of unsaturated fatty acids	isc01040	12	0.340139	1
Butanoate metabolism	isc00650	15	0.349817	1
Regulation of autophagy	isc04140	15	0.349817	1
Lysine degradation	isc00310	31	0.353975	1
Aminoacyl-tRNA biosynthesis	isc00970	37	0.356373	1
Base excision repair	isc03410	21	0.360332	1
Nitrogen metabolism	isc00910	7	0.364685	1
Glycosaminoglycan biosynthesis - heparan sulfate / heparin	isc00534	14	0.36706	1
Fructose and mannose metabolism	isc00051	14	0.36706	1
Terpenoid backbone biosynthesis	isc00900	17	0.372306	1
Mucin type O-Glycan biosynthesis	isc00512	10	0.378576	1
Valine, leucine and isoleucine degradation	isc00280	35	0.380383	1
N-Glycan biosynthesis	isc00510	36	0.404928	1
DNA replication	isc03030	24	0.408671	1
Glycerophospholipid metabolism	isc00564	44	0.412733	1
Pantothenate and CoA biosynthesis	isc00770	11	0.427584	1
ECM-receptor interaction	isc04512	11	0.427584	1
Pentose phosphate pathway	isc00030	13	0.448903	1
Propanoate metabolism	isc00640	21	0.458204	1
Drug metabolism - other enzymes	isc00983	17	0.481835	1
Glycosaminoglycan biosynthesis - chondroitin sulfate / dermatan sulfate	isc00532	6	0.485413	1
Tryptophan metabolism	isc00380	22	0.488859	1
Phosphatidylinositol signaling system	isc04070	40	0.497402	1
Mismatch repair	isc03430	16	0.50255	1
Protein export	isc03060	16	0.50255	1
Glycolysis / Gluconeogenesis	isc00010	26	0.51072	1
Fatty acid elongation	isc00062	33	0.522608	1
Histidine metabolism	isc00340	12	0.536218	1
Fanconi anemia pathway	isc03460	27	0.536818	1
Biosynthesis of amino acids	isc01230	41	0.553169	1
Starch and sucrose metabolism	isc00500	18	0.566406	1
Selenocompound metabolism	isc00450	10	0.591104	1
Tyrosine metabolism	isc00350	10	0.591104	1
Ether lipid metabolism	isc00565	16	0.610101	1
RNA polymerase	isc03020	18	0.61572	1
Phenylalanine metabolism	isc00360	5	0.618014	1
alpha-Linolenic acid metabolism	isc00592	11	0.625263	1
Homologous recombination	isc03440	15	0.633264	1
Porphyrin and chlorophyll metabolism	isc00860	8	0.654597	1
Riboflavin metabolism	isc00740	6	0.657631	1
Sulfur relay system	isc04122	6	0.657631	1
Glycosphingolipid biosynthesis - lacto and neolacto series	isc00601	13	0.682285	1
Folate biosynthesis	isc00790	9	0.685102	1
Ubiquinone and other terpenoid-quinone biosynthesis	isc00130	5	0.70089	1
Sphingolipid metabolism	isc00600	24	0.708507	1
Pyrimidine metabolism	isc00240	61	0.710363	1
One carbon pool by folate	isc00670	8	0.717716	1
Glycerolipid metabolism	isc00561	23	0.760259	1
2-Oxocarboxylic acid metabolism	isc01210	10	0.762346	1
Galactose metabolism	isc00052	15	0.769083	1
Synthesis and degradation of ketone bodies	isc00072	5	0.770296	1
Pentose and glucuronate interconversions	isc00040	12	0.79733	1
Purine metabolism	isc00230	83	0.807189	1
Non-homologous end-joining	isc03450	4	0.815207	1
Pyruvate metabolism	isc00620	27	0.815391	1
Citrate cycle (TCA cycle)	isc00020	20	0.8386	1
Other types of O-glycan biosynthesis	isc00514	15	0.865859	1
Ascorbate and aldarate metabolism	isc00053	6	0.877236	1
Glycosaminoglycan biosynthesis - keratan sulfate	isc00533	6	0.877236	1
ABC transporters	isc02010	22	0.899463	1
Glycosphingolipid biosynthesis - ganglio series	isc00604	4	0.904303	1
Glycine, serine and threonine metabolism	isc00260	19	0.930298	1
Cysteine and methionine metabolism	isc00270	20	0.934483	1
Steroid biosynthesis	isc00100	2	0.944359	1
Amino sugar and nucleotide sugar metabolism	isc00520	40	0.946701	1
Lysosome	isc04142	71	0.959345	1
Glycosphingolipid biosynthesis - globo series	isc00603	5	0.975699	1
Other glycan degradation	isc00511	15	0.977472	1
Peroxisome	isc04146	65	0.980515	1
Alanine, aspartate and glutamate metabolism	isc00250	17	0.987282	1
Metabolic pathways	isc01100	597	0.990262	1
Arginine and proline metabolism	isc00330	31	0.991356	1
Nicotinate and nicotinamide metabolism	isc00760	12	0.993969	1
Glycosaminoglycan degradation	isc00531	4	0.997063	1
Metabolism of xenobiotics by cytochrome P450	isc00980	13	0.998178	1
Glyoxylate and dicarboxylate metabolism	isc00630	17	0.998542	1
Glutathione metabolism	isc00480	27	0.99871	1
Linoleic acid metabolism	isc00591	14	0.999798	1
Drug metabolism - cytochrome P450	isc00982	12	0.999997	1
Retinol metabolism	isc00830	7	1	1

## Sheet: Table S5
Table S5. Sanger sequencing results of the 13 lncRNAs.
LncRNA ID	Lane No. in Figure S3	Base sequence
TCONS_00047157	1	AGGTCCCGCCAATTAGCATGAATCGATGCGAACTACATGCAGAAATGTAGACGTGCCAAATGGACACAAGGGCCAATCAGTGAAGCGGTCAAAGCGCAAGAATTGGGTGACGAAAAAAACAAACGGCTCTAGTTATAGTGTGTGGTCCTCTACCTCAGCGTGGATGCAATCACTCGTGCAAGGTACGGGGTTCCGACATACGTAGCAAGTTATCGAACAATGTGCGATTAGAGTATGACCGCCAGCCAGTGTTATC
TCONS_00030248	3	AGCGTTTACCGTCAATATGTTCAAGGAAGTAATGTCTTCTATTTAACTTCAAGGATTGATATTAATACGCATCTCAGGGAAAAGGAGAAACAGTTACGTGAAGCGGAAAAAAATATTTGAATTCATCGAGAAATTCATATTTCTTCTCAGCATGCAATACCGTGCCGAGTGTGGCA
TCONS_00116783	6	AAGGAATCAACTAAACTACTCTAATATGAGCAGCTTTATGTCACCCTTACCCATATCTCAAATTTACTTCATTCCATGGGTACCAGTAACTTAAAAAGAAAAGACAACTCTTCCTAGCCTATCCCTTGGTGTTTTTGAGCGTAATTGTGTTGCCACGGTTGCTACCTAAGTAGCCTCCCAGTGTGCA
TCONS_00116781	7	AAGCATAAGTAGCTCATCGCTTAATCATGGTACAACCACAAATAACAATACCTTTGCATTTCACTTCGCCTTCGGGTGTTAAGACCCAATGACTCGCGTGCCATTTGAACTCCTTGGTCAGTGTTTCAAGACGGGTCAAATAACTAATGCTAACCATTGATGGCGGACTGCTTACCTAGAGTA
TCONS_00085392	8	ATCCATAAGGGAAAATAAAAGCTATGAGGTGCATGCATTAAATTTCATTATCATCGTGAAGTGTGGGTGAGACTTTTCGCTGCTGTGACATGCCTGGCTCATGTCAAAGGGAAAAACCCTAATTGCTGAATGGACTTACCTCAGGGGACGTCAGAAAGCTACGACAAATGGTACGAAAAAAAAGCATATTCTAAGGTATCTTAAGAGCTATTAAATAAGCGGGCCCAAATTCAGGGCAAGGACTCTCTAAGGTGGCTCTAAACGGAAACGGGCACTAAAAGAAATATCCAAAGGAGAACCACGCATAGCC
TCONS_00079678	9	ATTCGTGCAACCTGTCAAAATCGACGCTAAGTGTGTACACGCACTGGCCATCCGCTCTTTTGTTCCATAAACCCGTTTACTTTCATCGTATTATATCAAATATGGATCACTCCGGTTGCGGAAGTTGAAACGCCGCGTCAGCACGTATATGTTAAACGCTCGCCGGCAGCTCAGATCGGTTCAATTAGTCTCGACCGATACTTCGACGGAATTGACCCTAATCACACGGTATTCTGCAAAAACCCGACACCATTGACGAGTTTACCGCAA
TCONS_00116724	10	GTTAGCCCTGCCAGAGACTCTGTGCATTAGTGCACACTCATTCATTGAGAAACTATGCCGCTGCGGCATCGATATGGGACAGCTCGTACGTAGTGCGATGTTCTGTGTTGGGCGTCA
TCONS_00116766	11	CCCAACTTCAGTGCTCAAGGTTTTCAATTGAGTACTTGCTACTACCACCAAGATCTGCACATGTGACAGCTCCAGATTGCTTCACAGCAACATCCTTCGATGCTATCACATTACCTTCCTACTCTCTGAGCGCTCCGGTGCGTCACACGTCAGAGGTTGAGTATAAGTACAATGCTATAGCGCCATCCATTTTTGGGGCTAGTTGCTTTGGCAGGTGAGT
TCONS_00116746	12	TGCTCTTGGTTAGCCCTGCCAGAGACTCTGTGCACTAGTGCACACTCATTCATTGAGAAATATGCCGCTGCGGCATCGATATGGGACAGCTCGTACGTAGTGCGATGTTCTGTGTTGGGCGTCATCTAGCCGGTGTAGTTTAGCTGTGGGACAGCTACGGCCTGCGTTTACTAAATGTAACTGCTGTATCTGCGATTTGGTTTATTCCTTGTTGCGGTGAGCATGTTACTCTAGGTAAGCAGTCCGCCATCAATGGTTAGCATTAGTTATTTGACCAGTCTTGAAACACGGACCAAGGAGTTCAAATGGCACGCGAGTCATTGGGTCTTAACACCCGAAGGCGAAGTGAAA
TCONS_00116726	13	TAATAATGTGTTATCACTATAAGCGAAAGGGAATCAGGCTAATATTCCTGAACCTGGAAGTTACTGGTACCCATGGAATGAAGTAAATTTGAGATATGGGTAAGGGTGACATAAAGCTGCTCATATTAGAGTAGTTTAGTTGATTCCTTTGGTCCTTGAAAATTTGAGCGTGGTGATTATCTTGGTGGCAGTCCGTACTAATATCCGCAGCAGGTCTCCAAGGTGCGAAGCCTTTAGTGTCTAGATTAATGTAGGTAAGGGAAGTCGGCAAAATAGTTCTGTAACTTTGGGAGAAGGGATGG
TCONS_00116735	14	AAAACACCAAGGGATAGGCTAGGAAGAGTTGTCTTTTCTTTTTAAGTTACTGGTACCCATGGAATGAAGTAAATTTGAGATATGGGTAAGGGTGACATAAAGCTGCTCATATTAGAGTAGTTTAGTTGATTCCTTTGGTCCTTGAAAATTTGAGCGTGGTGATTATCTTGGTGGCAGTCCG
TCONS_00116712	15	TGCCGCTGCGGCATCGATATGGGACAGCTCGTACGTAGTGCGATGTTCTGTGTTGGGCGTCATCTAGCCGGTGTAGTTTAGCTGTGGGACAGCTACGGCCTGCGTTTACTAAATGTAACTGCTGTATCTGcgatttggtttattccttgttgCGGTGAGCATGTTACTCTAGGTAAGCAGTCCGCCATCAA
TCONS_00117418	16	TGCTCTTGGTTAGCCCTGCCAGAGACTCTGTGCACTAGTGCACACTCATTCATTGAGAAACTATGCCGCTGCGGCATCGATATAGGACAGCTCGTACGTAGTGCGATGTTCTGTGTTGGGCGTTACCTAGCCGGTGTAGTTTAGCTGTGGGACAGCTACGGCCTGCGTTTACTAAATGTATCTGCTGTATCTGCGATTTGGTTTATTCCTTGTTGCGGTGAGCATGTTACTCTAGGTAAGCAGTCCGCCATCA
